# Supplementary material for: Teaming-up nurses with ophthalmologists to expand the reach of eye care in a middle-income country: Validation of health data acquisition by nursing staff in a telemedicine strategy
Source: PLoS One. 2021 Nov 30;16(11):e0260594. doi: 10.1371/journal.pone.0260594 (PMC8631620; doi:10.1371/journal.pone.0260594)
Supplement: S1 Table — (XLSX) [file pone.0260594.s004.xlsx]

## Sheet: 20210723_Baseoftalmo
ID	sexo_paciente	raca_paciente	idade_pct	Logmar_med	Logmar_tec	acuidade_Med	acuidade_Tec	Olho	Pressao_Tecnico	Pressao_Medico	Ceratometria_Med	Ceratometria_Tec	M_Med	M_Tec	m_dife_ABS	m_dife	m_dife_ABS_cod	randomizacao	randomizacao_cod	M_Media	Pressao_Media	Ceratometria_Media	Logmar_Media	M_Dif_Abs	Pressao_Dif_Abs	Ceratometria_Dif_Abs	Logmar_Dif_Abs	M_Dif	Pressao_Dif	Ceratometria_Dif	Logmar_Dif	Acuidade__M_Dif	Acuidade__M_Dif_Abs	Acuidade__M_Media	desvioestimado_m	desvioestimado_pressao	desvioestimado_ceratometria	desvioestimado_logmar	M_ABS_cod	Pressao_ABS_cod	Ceratometria_ABS_cod	Logmar_ABS_cod	Glaucoma_Med	Glaucoma_Tec	Acuidade_Med	Acuidade_Tec	Cerato_Med_cod	Cerato_Tec_cod	Predito_Logmar
129865	f	branca	34	-0.02	0.24412	0	0	Direito	13	13	43	42.875	-0.375	-0.625	0.25	-0.25	0.5	2	Tecnico_Antes	-0.5	13	42.9375	0.11206	0.25	0	0.125	0.26412	-0.25	0	-0.125	0.26412	-0.25	0.25	-0.5	0.442966	2.14586	0.524335	0.155491	Até 0.49	Equals	>=0.10	0.25	0	0	0	0	0	0	0
129865	f	branca	34	-0.02	0.24412	0	0	Esquerdo	12	12	43	42.75	0	-0.25	0.25	-0.25	0.5	2	Tecnico_Antes	-0.125	12	42.875	0.11206	0.25	0	0.25	0.26412	-0.25	0	-0.25	0.26412	-0.25	0.25	-0.125	0.442966	2.14586	0.524335	0.155491	Até 0.49	Equals	>=0.20	0.25	0	0	0	0	0	0	0
130447	f	branca	52	-0.02	-0.04	0	0	Esquerdo	22	18	37.64	43.25	0.875	0.875	0	0	Iguais	2	Tecnico_Antes	0.875	20	40.445	-0.03	0	4	5.61	0.02	0	4	5.61	-0.02	0	0	0.875	0.442966	2.14586	0.524335	0.155491	Equal	>=3	>=1	Equal	0	1	0	0	0	0	0
130447	f	branca	52	-0.02	-0.04	0	0	Direito	18	16	43.125	44.25	1	1	0	0	Iguais	2	Tecnico_Antes	1	17	43.6875	-0.03	0	2	1.125	0.02	0	2	1.125	-0.02	0	0	1	0.442966	2.14586	0.524335	0.155491	Equal	>=2	>=1	Equal	0	0	0	0	0	0	0
131554	m	parda	51	0	0	0	0	Esquerdo	16	16	44.125	44	-0.625	-0.25	0.375	0.375	0.5	2	Tecnico_Antes	-0.4375	16	44.0625	0	0.375	0	0.125	0	0.375	0	-0.125	0	0.375	0.375	-0.4375	0.442966	2.14586	0.524335	0.155491	Até 0.49	Equals	>=0.10	Equal	0	0	0	0	0	0	0
131554	m	parda	51	0	-0.02	0	0	Direito	17	17	43.625	43.875	-0.125	-0.125	0	0	Iguais	2	Tecnico_Antes	-0.125	17	43.75	-0.01	0	0	0.25	0.02	0	0	0.25	-0.02	0	0	-0.125	0.442966	2.14586	0.524335	0.155491	Equal	Equals	>=0.20	Equal	0	0	0	0	0	0	0
131573	f	branca	43	0.69897	0.94309	1	1	Direito	15	17	44.5	44.5	-4.375	-4.25	0.125	0.125	0.5	2	Tecnico_Antes	-4.3125	16	44.5	0.82103	0.125	2	0	0.24412	0.125	-2	0	0.24412	0.125	0.125	-4.3125	0.442966	2.14586	0.524335	0.155491	Até 0.49	>=2	Iguais	0.20	0	0	1	1	0	0	1
131573	f	branca	43	0.98	0.77588	1	1	Esquerdo	20	17	44.875	44.75	-6.75	-6.5	0.25	0.25	0.5	2	Tecnico_Antes	-6.625	18.5	44.8125	0.87794	0.25	3	0.125	0.20412	0.25	3	-0.125	-0.20412	0.25	0.25	-6.625	0.442966	2.14586	0.524335	0.155491	Até 0.49	>=3	>=0.10	0.20	0	0	1	1	0	0	1
131645	f	preta	30	0	0	0	0	Esquerdo	15	15	44.125	44.125	-0.625	-0.875	0.25	-0.25	0.5	2	Tecnico_Antes	-0.75	15	44.125	0	0.25	0	0	0	-0.25	0	0	0	-0.25	0.25	-0.75	0.442966	2.14586	0.524335	0.155491	Até 0.49	Equals	Iguais	Equal	0	0	0	0	0	0	0
131645	f	preta	30	0	0	0	0	Direito	18	17	44.25	44.125	-0.5	-1.25	0.75	-0.75	>=0.5	2	Tecnico_Antes	-0.875	17.5	44.1875	0	0.75	1	0.125	0	-0.75	1	-0.125	0	-0.75	0.75	-0.875	0.442966	2.14586	0.524335	0.155491	>=0.5	>=1	>=0.10	Equal	0	0	0	0	0	0	0
131661	f	branca	57	0.498311	0.518311	1	1	Direito	23	22	43.125	42.875	2.125	2.125	0	0	Iguais	2	Tecnico_Antes	2.125	22.5	43	0.508311	0	1	0.25	0.02	0	1	-0.25	0.02	0	0	2.125	0.442966	2.14586	0.524335	0.155491	Equal	>=1	>=0.20	Equal	1	1	1	1	0	0	1
131661	f	branca	57	0.498311	0.498311	1	1	Esquerdo	23	22	43.5	43.125	1.75	1.75	0	0	Iguais	2	Tecnico_Antes	1.75	22.5	43.3125	0.498311	0	1	0.375	0	0	1	-0.375	0	0	0	1.75	0.442966	2.14586	0.524335	0.155491	Equal	>=1	>=0.3	Equal	1	1	1	1	0	0	1
131947	f	branca	56	0.35794	0.498311	1	1	Esquerdo	12	13	43.25	42.75	1.25	1.5	0.25	0.25	0.5	2	Tecnico_Antes	1.375	12.5	43	0.428125	0.25	1	0.5	0.140371	0.25	-1	-0.5	0.140371	0.25	0.25	1.375	0.442966	2.14586	0.524335	0.155491	Até 0.49	>=1	>=0.3	0.10	0	0	1	1	0	0	1
131947	f	branca	56	0.37794	0.498311	1	1	Direito	12	12	43	42.875	1.25	1	0.25	-0.25	0.5	2	Tecnico_Antes	1.125	12	42.9375	0.438125	0.25	0	0.125	0.120371	-0.25	0	-0.125	0.120371	-0.25	0.25	1.125	0.442966	2.14586	0.524335	0.155491	Até 0.49	Equals	>=0.10	0.10	0	0	1	1	0	0	1
132077	f	preta	37	0.41794	0.34103	1	1	Direito	12	14	42.625	42.625	-0.375	-0.75	0.375	-0.375	0.5	1	Medico_antes	-0.5625	13	42.625	0.379485	0.375	2	0	0.07691	-0.375	-2	0	-0.07691	-0.375	0.375	-0.5625	0.442966	2.14586	0.524335	0.155491	Até 0.49	>=2	Iguais	0.05	0	0	1	1	0	0	1
132077	f	preta	37	0.58206	0.56206	1	1	Esquerdo	12	13	41.75	42.125	0	-0.25	0.25	-0.25	0.5	1	Medico_antes	-0.125	12.5	41.9375	0.57206	0.25	1	0.375	0.02	-0.25	-1	0.375	-0.02	-0.25	0.25	-0.125	0.442966	2.14586	0.524335	0.155491	Até 0.49	>=1	>=0.3	Equal	0	0	1	1	0	0	1
132192	f	parda	42	0	0	0	0	Esquerdo	16	13	44.125	44	0.5	0.375	0.125	-0.125	0.5	1	Medico_antes	0.4375	14.5	44.0625	0	0.125	3	0.125	0	-0.125	3	-0.125	0	-0.125	0.125	0.4375	0.442966	2.14586	0.524335	0.155491	Até 0.49	>=3	>=0.10	Equal	0	0	0	0	0	0	0
132192	f	parda	42	0.07691	0	0	0	Direito	16	14	44.25	44.125	0.25	0.25	0	0	Iguais	1	Medico_antes	0.25	15	44.1875	0.038455	0	2	0.125	0.07691	0	2	-0.125	-0.07691	0	0	0.25	0.442966	2.14586	0.524335	0.155491	Equal	>=2	>=0.10	0.05	0	0	0	0	0	0	0
132244	f	branca	52	0.20412	0.09691	0	0	Direito	13	13	44.125	44	-0.5	-0.375	0.125	0.125	0.5	2	Tecnico_Antes	-0.4375	13	44.0625	0.150515	0.125	0	0.125	0.10721	0.125	0	-0.125	-0.10721	0.125	0.125	-0.4375	0.442966	2.14586	0.524335	0.155491	Até 0.49	Equals	>=0.10	0.10	0	0	0	0	0	0	0
132244	f	branca	52	0.24412	0.07691	0	0	Esquerdo	12	13	44.25	44.25	0.25	0.375	0.125	0.125	0.5	2	Tecnico_Antes	0.3125	12.5	44.25	0.160515	0.125	1	0	0.16721	0.125	-1	0	-0.16721	0.125	0.125	0.3125	0.442966	2.14586	0.524335	0.155491	Até 0.49	>=1	Iguais	0.15	0	0	0	0	0	0	0
132309	f	branca	68	0.05691	0.22412	0	0	Direito	12	12	42.625	42.125	-0.25	-0.375	0.125	-0.125	0.5	2	Tecnico_Antes	-0.3125	12	42.375	0.140515	0.125	0	0.5	0.16721	-0.125	0	-0.5	0.16721	-0.125	0.125	-0.3125	0.442966	2.14586	0.524335	0.155491	Até 0.49	Equals	>=0.3	0.15	0	0	0	0	0	0	0
132309	f	branca	68	0.05691	0.43794	0	1	Esquerdo	11	11	42.75	42.375	-0.5	-0.5	0	0	Iguais	2	Tecnico_Antes	-0.5	11	42.5625	0.247425	0	0	0.375	0.38103	0	0	-0.375	0.38103	0	0	-0.5	0.442966	2.14586	0.524335	0.155491	Equal	Equals	>=0.3	0.25	0	0	0	1	0	0	1
132462	f	preta	67	0.478311	0.538311	1	1	Direito	18	18	45.25	44.5	-1.125	-1.125	0	0	Iguais	1	Medico_antes	-1.125	18	44.875	0.508311	0	0	0.75	0.06	0	0	-0.75	0.06	0	0	-1.125	0.442966	2.14586	0.524335	0.155491	Equal	Equals	>=0.3	0.05	0	0	1	1	0	0	1
132462	f	preta	67	0.26103	0.35794	0	1	Esquerdo	18	19		44.5	-0.875	-1.125	0.25	-0.25	0.5	1	Medico_antes	-1	18.5		0.309485	0.25	1		0.09691	-0.25	-1		0.09691	-0.25	0.25	-1	0.442966	2.14586	0.524335	0.155491	Até 0.49	>=1		0.05	0	0	0	1		0	1
132496	f	branca	15	0	-0.02	0	0	Direito	13	11	45	44.75	-0.25	-0.5	0.25	-0.25	0.5	2	Tecnico_Antes	-0.375	12	44.875	-0.01	0.25	2	0.25	0.02	-0.25	2	-0.25	-0.02	-0.25	0.25	-0.375	0.442966	2.14586	0.524335	0.155491	Até 0.49	>=2	>=0.20	Equal	0	0	0	0	0	0	0
132496	f	branca	15	0	-0.02	0	0	Esquerdo	12	11	44.25	44.5	-0.25	-0.75	0.5	-0.5	>=0.5	2	Tecnico_Antes	-0.5	11.5	44.375	-0.01	0.5	1	0.25	0.02	-0.5	1	0.25	-0.02	-0.5	0.5	-0.5	0.442966	2.14586	0.524335	0.155491	>=0.5	>=1	>=0.20	Equal	0	0	0	0	0	0	0
132741	f	branca	55	0	-0.02	0	0	Direito	21	20	45	44.75	0.375	0.625	0.25	0.25	0.5	2	Tecnico_Antes	0.5	20.5	44.875	-0.01	0.25	1	0.25	0.02	0.25	1	-0.25	-0.02	0.25	0.25	0.5	0.442966	2.14586	0.524335	0.155491	Até 0.49	>=1	>=0.20	Equal	0	0	0	0	0	0	0
132741	f	branca	55	0	0	0	0	Esquerdo	23	23	45.25	45.375	0.125	-0.125	0.25	-0.25	0.5	2	Tecnico_Antes	0	23	45.3125	0	0.25	0	0.125	0	-0.25	0	0.125	0	-0.25	0.25	0	0.442966	2.14586	0.524335	0.155491	Até 0.49	Equals	>=0.10	Equal	1	1	0	0	0	0	0
132766	m	branca	65	0.79588	0.69897	1	1	Esquerdo	24	23	44.125	44.125	2.625	2.75	0.125	0.125	0.5	1	Medico_antes	2.6875	23.5	44.125	0.747425	0.125	1	0	0.09691	0.125	1	0	-0.09691	0.125	0.125	2.6875	0.442966	2.14586	0.524335	0.155491	Até 0.49	>=1	Iguais	0.05	1	1	1	1	0	0	1
132766	m	branca	65	0.458311	0.28103	1	0	Direito	19	20	44.125	43.875	2.5	2.5	0	0	Iguais	1	Medico_antes	2.5	19.5	44	0.36967	0	1	0.25	0.177281	0	-1	-0.25	-0.177281	0	0	2.5	0.442966	2.14586	0.524335	0.155491	Equal	>=1	>=0.20	0.15	0	0	1	0	0	0	0
132824	f	branca	60	0.30103	0.30103	1	1	Esquerdo	11	10	46	45.875	0.625	0.75	0.125	0.125	0.5	2	Tecnico_Antes	0.6875	10.5	45.9375	0.30103	0.125	1	0.125	0	0.125	1	-0.125	0	0.125	0.125	0.6875	0.442966	2.14586	0.524335	0.155491	Até 0.49	>=1	>=0.10	Equal	0	0	1	1	0	0	1
132824	f	branca	60	0.39794	-0.02	1	0	Direito	12	12	45.5	45.25	1	0.75	0.25	-0.25	0.5	2	Tecnico_Antes	0.875	12	45.375	0.18897	0.25	0	0.25	0.41794	-0.25	0	-0.25	-0.41794	-0.25	0.25	0.875	0.442966	2.14586	0.524335	0.155491	Até 0.49	Equals	>=0.20	0.25	0	0	1	0	0	0	0
132969	f	branca	37	0.39794	0.39794	1	1	Direito	15	14	44.125	43.875	0.25	-0.125	0.375	-0.375	0.5	2	Tecnico_Antes	0.0625	14.5	44	0.39794	0.375	1	0.25	0	-0.375	1	-0.25	0	-0.375	0.375	0.0625	0.442966	2.14586	0.524335	0.155491	Até 0.49	>=1	>=0.20	Equal	0	0	1	1	0	0	1
132969	f	branca	37	0.79588	0.94309	1	1	Esquerdo	15	15	44	45.375	-1.125	-0.5	0.625	0.625	>=0.5	2	Tecnico_Antes	-0.8125	15	44.6875	0.869485	0.625	0	1.375	0.14721	0.625	0	1.375	0.14721	0.625	0.625	-0.8125	0.442966	2.14586	0.524335	0.155491	>=0.5	Equals	>=1	0.10	0	0	1	1	0	0	1
132975	f	parda	53	0.498311	0.20412	1	0	Direito	19	15	45.25	44.875						1	Medico_antes		17	45.0625	0.351215		4	0.375	0.294191		4	-0.375	-0.294191				0.442966	2.14586	0.524335	0.155491		>=3	>=0.3	0.25	0	0	1	0	0	0	0
132975	f	parda	53					Esquerdo	67									1	Medico_antes																0.442966	2.14586	0.524335	0.155491						1
133253	m	branca	57	0.35794	0.498311	1	1	Direito	19	18	45.25	44.875	1.125	1.125	0	0	Iguais	2	Tecnico_Antes	1.125	18.5	45.0625	0.428125	0	1	0.375	0.140371	0	1	-0.375	0.140371	0	0	1.125	0.442966	2.14586	0.524335	0.155491	Equal	>=1	>=0.3	0.10	0	0	1	1	0	0	1
133253	m	branca	57	0.24412	0.20412	0	0	Esquerdo	18	19	45.25	45.125	0.625	0.75	0.125	0.125	0.5	2	Tecnico_Antes	0.6875	18.5	45.1875	0.22412	0.125	1	0.125	0.04	0.125	-1	-0.125	-0.04	0.125	0.125	0.6875	0.442966	2.14586	0.524335	0.155491	Até 0.49	>=1	>=0.10	Equal	0	0	0	0	0	0	0
133319	f	parda	11	-0.02	0.07691	0	0	Direito	16	14	47	46.75	-0.375	-0.125	0.25	0.25	0.5	2	Tecnico_Antes	-0.25	15	46.875	0.028455	0.25	2	0.25	0.09691	0.25	2	-0.25	0.09691	0.25	0.25	-0.25	0.442966	2.14586	0.524335	0.155491	Até 0.49	>=2	>=0.20	0.05	0	0	0	0	0	0	0
133319	f	parda	11	-0.02	0.09691	0	0	Esquerdo	20	20	47	47	0	0	0	0	Iguais	2	Tecnico_Antes	0	20	47	0.038455	0	0	0	0.11691	0	0	0	0.11691	0	0	0	0.442966	2.14586	0.524335	0.155491	Equal	Equals	Iguais	0.10	0	0	0	0	0	0	0
133387	f	parda	37	0.34103	0.20412	1	0	Direito	17	13	45.5	45.375	1.625	1.375	0.25	-0.25	0.5	2	Tecnico_Antes	1.5	15	45.4375	0.272575	0.25	4	0.125	0.13691	-0.25	4	-0.125	-0.13691	-0.25	0.25	1.5	0.442966	2.14586	0.524335	0.155491	Até 0.49	>=3	>=0.10	0.10	0	0	1	0	0	0	0
133387	f	parda	37					Esquerdo	15	16	45.625	45.75	3.625	3.75	0.125	0.125	0.5	2	Tecnico_Antes	3.6875	15.5	45.6875		0.125	1	0.125		0.125	-1	0.125		0.125	0.125	3.6875	0.442966	2.14586	0.524335	0.155491	Até 0.49	>=1	>=0.10		0	0			0	0
133390	f	branca	45	0.13691	0	0	0	Esquerdo	11	10	43.875	43.5	0.375	0.375	0	0	Iguais	1	Medico_antes	0.375	10.5	43.6875	0.068455	0	1	0.375	0.13691	0	1	-0.375	-0.13691	0	0	0.375	0.442966	2.14586	0.524335	0.155491	Equal	>=1	>=0.3	0.10	0	0	0	0	0	0	0
133390	f	branca	45	0	0.09691	0	0	Direito	10	10	44	44.125	0.25	0.125	0.125	-0.125	0.5	1	Medico_antes	0.1875	10	44.0625	0.048455	0.125	0	0.125	0.09691	-0.125	0	0.125	0.09691	-0.125	0.125	0.1875	0.442966	2.14586	0.524335	0.155491	Até 0.49	Equals	>=0.10	0.05	0	0	0	0	0	0	0
133404	f	branca	48	-0.02	-0.02	0	0	Esquerdo	17	16	42.875	42.75	0	-0.375	0.375	-0.375	0.5	2	Tecnico_Antes	-0.1875	16.5	42.8125	-0.02	0.375	1	0.125	0	-0.375	1	-0.125	0	-0.375	0.375	-0.1875	0.442966	2.14586	0.524335	0.155491	Até 0.49	>=1	>=0.10	Equal	0	0	0	0	0	0	0
133404	f	branca	48	-0.02	0.05691	0	0	Direito	14	15	42.875	42.625	-0.25	-0.25	0	0	Iguais	2	Tecnico_Antes	-0.25	14.5	42.75	0.018455	0	1	0.25	0.07691	0	-1	-0.25	0.07691	0	0	-0.25	0.442966	2.14586	0.524335	0.155491	Equal	>=1	>=0.20	0.05	0	0	0	0	0	0	0
133517	f	branca	68	0.458311	0.34103	1	1	Direito	11	11	44.5	44.375	1.875	2.125	0.25	0.25	0.5	2	Tecnico_Antes	2	11	44.4375	0.39967	0.25	0	0.125	0.117281	0.25	0	-0.125	-0.117281	0.25	0.25	2	0.442966	2.14586	0.524335	0.155491	Até 0.49	Equals	>=0.10	0.10	0	0	1	1	0	0	1
133517	f	branca	68	0.18412	0.05691	0	0	Esquerdo	13	12	44.25	43.625	2.125	2.25	0.125	0.125	0.5	2	Tecnico_Antes	2.1875	12.5	43.9375	0.120515	0.125	1	0.625	0.12721	0.125	1	-0.625	-0.12721	0.125	0.125	2.1875	0.442966	2.14586	0.524335	0.155491	Até 0.49	>=1	>=0.3	0.10	0	0	0	0	0	0	0
133559	m	branca	72					Esquerdo	29	25		36	4.125	3.625	0.5	-0.5	>=0.5	1	Medico_antes	3.875	27			0.5	4			-0.5	4			-0.5	0.5	3.875	0.442966	2.14586	0.524335	0.155491	>=0.5	>=3			1	1				0
133559	m	branca	72	0.73897	0.58206	1	1	Direito	21	20	37.625	37.625	0.25	0.25	0	0	Iguais	1	Medico_antes	0.25	20.5	37.625	0.660515	0	1	0	0.15691	0	1	0	-0.15691	0	0	0.25	0.442966	2.14586	0.524335	0.155491	Equal	>=1	Iguais	0.15	0	0	1	1	0	0	1
133695	f	branca	47	0.478311	0.498311	1	1	Direito	15	15	43.625	43.25	-1.625	-1.5	0.125	0.125	0.5	2	Tecnico_Antes	-1.5625	15	43.4375	0.488311	0.125	0	0.375	0.02	0.125	0	-0.375	0.02	0.125	0.125	-1.5625	0.442966	2.14586	0.524335	0.155491	Até 0.49	Equals	>=0.3	Equal	0	0	1	1	0	0	1
133695	f	branca	47	0.28103	0.18412	0	0	Esquerdo	18	16	42.875	42.875	-1	-1.125	0.125	-0.125	0.5	2	Tecnico_Antes	-1.0625	17	42.875	0.232575	0.125	2	0	0.09691	-0.125	2	0	-0.09691	-0.125	0.125	-1.0625	0.442966	2.14586	0.524335	0.155491	Até 0.49	>=2	Iguais	0.05	0	0	0	0	0	0	0
133703	m	branca	14	0.88309	0.79588	1	1	Esquerdo	17	18	42.5	42	-2.375	-2.25	0.125	0.125	0.5	1	Medico_antes	-2.3125	17.5	42.25	0.839485	0.125	1	0.5	0.08721	0.125	-1	-0.5	-0.08721	0.125	0.125	-2.3125	0.442966	2.14586	0.524335	0.155491	Até 0.49	>=1	>=0.3	0.05	0	0	1	1	0	0	1
133703	m	branca	14	0.498311	0.498311	1	1	Direito	19	19	41.75	41.75	-2.25	-2.125	0.125	0.125	0.5	1	Medico_antes	-2.1875	19	41.75	0.498311	0.125	0	0	0	0.125	0	0	0	0.125	0.125	-2.1875	0.442966	2.14586	0.524335	0.155491	Até 0.49	Equals	Iguais	Equal	0	0	1	1	0	0	1
134038	m	branca	61	0.65897	0.60206	1	1	Direito	12	12	39.75	39.75	2.5	2.125	0.375	-0.375	0.5	1	Medico_antes	2.3125	12	39.75	0.630515	0.375	0	0	0.05691	-0.375	0	0	-0.05691	-0.375	0.375	2.3125	0.442966	2.14586	0.524335	0.155491	Até 0.49	Equals	Iguais	0.05	0	0	1	1	0	0	1
134038	m	branca	61	0.458311	0.60206	1	1	Esquerdo	17	16	40.25	39.75	1.75	2	0.25	0.25	0.5	1	Medico_antes	1.875	16.5	40	0.530185	0.25	1	0.5	0.143749	0.25	1	-0.5	0.143749	0.25	0.25	1.875	0.442966	2.14586	0.524335	0.155491	Até 0.49	>=1	>=0.3	0.10	0	0	1	1	0	0	1
134097	f	branca	72	0.56206	0.60206	1	1	Esquerdo	16	15	44.125	44.125	2.75	2.625	0.125	-0.125	0.5	2	Tecnico_Antes	2.6875	15.5	44.125	0.58206	0.125	1	0	0.04	-0.125	1	0	0.04	-0.125	0.125	2.6875	0.442966	2.14586	0.524335	0.155491	Até 0.49	>=1	Iguais	Equal	0	0	1	1	0	0	1
134097	f	branca	72	0.56206	0.71897	1	1	Direito	15	13	44.25	44.375	3	2.75	0.25	-0.25	0.5	2	Tecnico_Antes	2.875	14	44.3125	0.640515	0.25	2	0.125	0.15691	-0.25	2	0.125	0.15691	-0.25	0.25	2.875	0.442966	2.14586	0.524335	0.155491	Até 0.49	>=2	>=0.10	0.15	0	0	1	1	0	0	1
134275	m	branca	65	0.88309	0.77588	1	1	Direito	11	10	44.25	44.25						1	Medico_antes		10.5	44.25	0.829485		1	0	0.10721		1	0	-0.10721				0.442966	2.14586	0.524335	0.155491		>=1	Iguais	0.10	0	0	1	1	0	0	1
134275	m	branca	65	0.16412	0.26103	0	0	Esquerdo	21	20	44.25	44.375	0	-0.25	0.25	-0.25	0.5	1	Medico_antes	-0.125	20.5	44.3125	0.212575	0.25	1	0.125	0.09691	-0.25	1	0.125	0.09691	-0.25	0.25	-0.125	0.442966	2.14586	0.524335	0.155491	Até 0.49	>=1	>=0.10	0.05	0	0	0	0	0	0	0
134277	f	branca	18	-0.02	0	0	0	Direito	13	14	43.125	42.875	0.375	0.375	0	0	Iguais	1	Medico_antes	0.375	13.5	43	-0.01	0	1	0.25	0.02	0	-1	-0.25	0.02	0	0	0.375	0.442966	2.14586	0.524335	0.155491	Equal	>=1	>=0.20	Equal	0	0	0	0	0	0	0
134277	f	branca	18	-0.02	0	0	0	Esquerdo	12	12	43.125	43.125	0.625	0.875	0.25	0.25	0.5	1	Medico_antes	0.75	12	43.125	-0.01	0.25	0	0	0.02	0.25	0	0	0.02	0.25	0.25	0.75	0.442966	2.14586	0.524335	0.155491	Até 0.49	Equals	Iguais	Equal	0	0	0	0	0	0	0
134336	f	parda	67	0.28103	0.41794	0	1	Direito	13	13	42.5	42.375	0.5	0.625	0.125	0.125	0.5	1	Medico_antes	0.5625	13	42.4375	0.349485	0.125	0	0.125	0.13691	0.125	0	-0.125	0.13691	0.125	0.125	0.5625	0.442966	2.14586	0.524335	0.155491	Até 0.49	Equals	>=0.10	0.10	0	0	0	1	0	0	1
134336	f	parda	67	0.35794	0.37794	1	1	Esquerdo	11	14	42.875	42.625	0.625	0.75	0.125	0.125	0.5	1	Medico_antes	0.6875	12.5	42.75	0.36794	0.125	3	0.25	0.02	0.125	-3	-0.25	0.02	0.125	0.125	0.6875	0.442966	2.14586	0.524335	0.155491	Até 0.49	>=3	>=0.20	Equal	0	0	1	1	0	0	1
134349	m	branca	49	0	0	0	0	Direito	19	17	42.75	43	0.75	0.75	0	0	Iguais	1	Medico_antes	0.75	18	42.875	0	0	2	0.25	0	0	2	0.25	0	0	0	0.75	0.442966	2.14586	0.524335	0.155491	Equal	>=2	>=0.20	Equal	0	0	0	0	0	0	0
134349	m	branca	49	0	0	0	0	Esquerdo	18	16	43.25	43.125	1.125	1	0.125	-0.125	0.5	1	Medico_antes	1.0625	17	43.1875	0	0.125	2	0.125	0	-0.125	2	-0.125	0	-0.125	0.125	1.0625	0.442966	2.14586	0.524335	0.155491	Até 0.49	>=2	>=0.10	Equal	0	0	0	0	0	0	0
134382	m	branca	51	0.22412	0.16412	0	0	Direito	18	16	45.625	45.625	1.25	1.5	0.25	0.25	0.5	1	Medico_antes	1.375	17	45.625	0.19412	0.25	2	0	0.06	0.25	2	0	-0.06	0.25	0.25	1.375	0.442966	2.14586	0.524335	0.155491	Até 0.49	>=2	Iguais	0.05	0	0	0	0	0	0	0
134382	m	branca	51	0.07691	0.13691	0	0	Esquerdo	13	15	46.25	45.75	1.375	1.5	0.125	0.125	0.5	1	Medico_antes	1.4375	14	46	0.10691	0.125	2	0.5	0.06	0.125	-2	-0.5	0.06	0.125	0.125	1.4375	0.442966	2.14586	0.524335	0.155491	Até 0.49	>=2	>=0.3	0.05	0	0	0	0	0	0	0
134403	m	preta	62	0.05691	0	0	0	Esquerdo	16	17	44.875	44.625	0.5	0.5	0	0	Iguais	1	Medico_antes	0.5	16.5	44.75	0.028455	0	1	0.25	0.05691	0	-1	-0.25	-0.05691	0	0	0.5	0.442966	2.14586	0.524335	0.155491	Equal	>=1	>=0.20	0.05	0	0	0	0	0	0	0
134403	m	preta	62	-0.02	-0.02	0	0	Direito	16	17	44.625	44.125	0.5	0.375	0.125	-0.125	0.5	1	Medico_antes	0.4375	16.5	44.375	-0.02	0.125	1	0.5	0	-0.125	-1	-0.5	0	-0.125	0.125	0.4375	0.442966	2.14586	0.524335	0.155491	Até 0.49	>=1	>=0.3	Equal	0	0	0	0	0	0	0
134406	f	parda	27					Esquerdo	16	15	45.25	45.125	-2.5	-2.75	0.25	-0.25	0.5	2	Tecnico_Antes	-2.625	15.5	45.1875		0.25	1	0.125		-0.25	1	-0.125		-0.25	0.25	-2.625	0.442966	2.14586	0.524335	0.155491	Até 0.49	>=1	>=0.10		0	0			0	0
134406	f	parda	27					Direito	15	16	45.5	45.5	-2.5	-2.625	0.125	-0.125	0.5	2	Tecnico_Antes	-2.5625	15.5	45.5		0.125	1	0		-0.125	-1	0		-0.125	0.125	-2.5625	0.442966	2.14586	0.524335	0.155491	Até 0.49	>=1	Iguais		0	0			0	0
134576	f	branca	66	0.34103	0.20412	1	0	Direito	17	18	44.875	44.75	-0.5	-0.25	0.25	0.25	0.5	1	Medico_antes	-0.375	17.5	44.8125	0.272575	0.25	1	0.125	0.13691	0.25	-1	-0.125	-0.13691	0.25	0.25	-0.375	0.442966	2.14586	0.524335	0.155491	Até 0.49	>=1	>=0.10	0.10	0	0	1	0	0	0	0
134576	f	branca	66	0.22412	0	0	0	Esquerdo	15	15	44.625	44.75	-0.25	-0.375	0.125	-0.125	0.5	1	Medico_antes	-0.3125	15	44.6875	0.11206	0.125	0	0.125	0.22412	-0.125	0	0.125	-0.22412	-0.125	0.125	-0.3125	0.442966	2.14586	0.524335	0.155491	Até 0.49	Equals	>=0.10	0.20	0	0	0	0	0	0	0
134580	f	branca	61	-0.04	0.37794	0	1	Direito	16	16	44	43.875	0	0.125	0.125	0.125	0.5	2	Tecnico_Antes	0.0625	16	43.9375	0.16897	0.125	0	0.125	0.41794	0.125	0	-0.125	0.41794	0.125	0.125	0.0625	0.442966	2.14586	0.524335	0.155491	Até 0.49	Equals	>=0.10	0.25	0	0	0	1	0	0	1
134580	f	branca	61	0.16412	0.30103	0	1	Esquerdo	16	17	44	43.75	0.25	0.25	0	0	Iguais	2	Tecnico_Antes	0.25	16.5	43.875	0.232575	0	1	0.25	0.13691	0	-1	-0.25	0.13691	0	0	0.25	0.442966	2.14586	0.524335	0.155491	Equal	>=1	>=0.20	0.10	0	0	0	1	0	0	1
134635	m	branca	47	0.65897	0.77588	1	1	Direito	30	33	41.25	41.125	-3.25	-3.25	0	0	Iguais	2	Tecnico_Antes	-3.25	31.5	41.1875	0.717425	0	3	0.125	0.11691	0	-3	-0.125	0.11691	0	0	-3.25	0.442966	2.14586	0.524335	0.155491	Equal	>=3	>=0.10	0.10	1	1	1	1	0	0	1
134635	m	branca	47	0.86309	0.96	1	1	Esquerdo	16	16	41.5	40.75	-3.625	-3.625	0	0	Iguais	2	Tecnico_Antes	-3.625	16	41.125	0.911545	0	0	0.75	0.09691	0	0	-0.75	0.09691	0	0	-3.625	0.442966	2.14586	0.524335	0.155491	Equal	Equals	>=0.3	0.05	0	0	1	1	0	0	1
134639	m	parda	69	-0.04	0.07691	0	0	Direito	13	15	44.875	44.5	0.625	0.625	0	0	Iguais	2	Tecnico_Antes	0.625	14	44.6875	0.018455	0	2	0.375	0.11691	0	-2	-0.375	0.11691	0	0	0.625	0.442966	2.14586	0.524335	0.155491	Equal	>=2	>=0.3	0.10	0	0	0	0	0	0	0
134639	m	parda	69	0.16412	0.20412	0	0	Esquerdo	13	16	43.5	43.5	1.875	1.75	0.125	-0.125	0.5	2	Tecnico_Antes	1.8125	14.5	43.5	0.18412	0.125	3	0	0.04	-0.125	-3	0	0.04	-0.125	0.125	1.8125	0.442966	2.14586	0.524335	0.155491	Até 0.49	>=3	Iguais	Equal	0	0	0	0	0	0	0
134664	f	parda	74					Direito	16	11	42.375	45.625						2	Tecnico_Antes		13.5	44			5	3.25			5	3.25					0.442966	2.14586	0.524335	0.155491		>=3	>=1		0	0			0	0
134664	f	parda	74					Esquerdo	14	12	45.5	43.875						2	Tecnico_Antes		13	44.6875			2	1.625			2	-1.625					0.442966	2.14586	0.524335	0.155491		>=2	>=1		0	0			0	0
134673	m	branca	60	-0.02	0	0	0	Esquerdo	11	11	44.75	44.5	0.875	0.625	0.25	-0.25	0.5	1	Medico_antes	0.75	11	44.625	-0.01	0.25	0	0.25	0.02	-0.25	0	-0.25	0.02	-0.25	0.25	0.75	0.442966	2.14586	0.524335	0.155491	Até 0.49	Equals	>=0.20	Equal	0	0	0	0	0	0	0
134673	m	branca	60	0.05691	0.20412	0	0	Direito	11	11	45.5	45.125	0.5	0.625	0.125	0.125	0.5	1	Medico_antes	0.5625	11	45.3125	0.130515	0.125	0	0.375	0.14721	0.125	0	-0.375	0.14721	0.125	0.125	0.5625	0.442966	2.14586	0.524335	0.155491	Até 0.49	Equals	>=0.3	0.10	0	0	0	0	0	0	0
134699	f	preta	33	0.86309	1.02	1	1	Esquerdo	12	11	42.25	42.375	-4.125	-4	0.125	0.125	0.5	2	Tecnico_Antes	-4.0625	11.5	42.3125	0.941545	0.125	1	0.125	0.15691	0.125	1	0.125	0.15691	0.125	0.125	-4.0625	0.442966	2.14586	0.524335	0.155491	Até 0.49	>=1	>=0.10	0.15	0	0	1	1	0	0	1
134699	f	preta	33					Direito	13	11	42.75	42.875	-1.75	-2	0.25	-0.25	0.5	2	Tecnico_Antes	-1.875	12	42.8125		0.25	2	0.125		-0.25	2	0.125		-0.25	0.25	-1.875	0.442966	2.14586	0.524335	0.155491	Até 0.49	>=2	>=0.10		0	0			0	0
134828	f	parda	45	0	0.20412	0	0	Direito	19	19	43.875	43.625	0.75	0.375	0.375	-0.375	0.5	2	Tecnico_Antes	0.5625	19	43.75	0.10206	0.375	0	0.25	0.20412	-0.375	0	-0.25	0.20412	-0.375	0.375	0.5625	0.442966	2.14586	0.524335	0.155491	Até 0.49	Equals	>=0.20	0.20	0	0	0	0	0	0	0
134828	f	parda	45	0.09691	0.07691	0	0	Esquerdo	16	17	44	43.5	0.75	1	0.25	0.25	0.5	2	Tecnico_Antes	0.875	16.5	43.75	0.08691	0.25	1	0.5	0.02	0.25	-1	-0.5	-0.02	0.25	0.25	0.875	0.442966	2.14586	0.524335	0.155491	Até 0.49	>=1	>=0.3	Equal	0	0	0	0	0	0	0
134935	f	branca	32	0.05691	-0.02	0	0	Esquerdo	18	20	45.75	45.25	-0.25	-0.5	0.25	-0.25	0.5	2	Tecnico_Antes	-0.375	19	45.5	0.018455	0.25	2	0.5	0.07691	-0.25	-2	-0.5	-0.07691	-0.25	0.25	-0.375	0.442966	2.14586	0.524335	0.155491	Até 0.49	>=2	>=0.3	0.05	0	0	0	0	0	0	0
134935	f	branca	32	0	0.07691	0	0	Direito	18	19	45.625	45.625	-0.25	0	0.25	0.25	0.5	2	Tecnico_Antes	-0.125	18.5	45.625	0.038455	0.25	1	0	0.07691	0.25	-1	0	0.07691	0.25	0.25	-0.125	0.442966	2.14586	0.524335	0.155491	Até 0.49	>=1	Iguais	0.05	0	0	0	0	0	0	0
134939	f	parda	79	0.75588	0.75588	1	1	Direito	18	16	44.125	44.25	-0.625	-0.75	0.125	-0.125	0.5	2	Tecnico_Antes	-0.6875	17	44.1875	0.75588	0.125	2	0.125	0	-0.125	2	0.125	0	-0.125	0.125	-0.6875	0.442966	2.14586	0.524335	0.155491	Até 0.49	>=2	>=0.10	Equal	0	0	1	1	0	0	1
134939	f	parda	79	0.43794	0.37794	1	1	Esquerdo	20	19	44.625	44.375	-2.125	-2.25	0.125	-0.125	0.5	2	Tecnico_Antes	-2.1875	19.5	44.5	0.40794	0.125	1	0.25	0.06	-0.125	1	-0.25	-0.06	-0.125	0.125	-2.1875	0.442966	2.14586	0.524335	0.155491	Até 0.49	>=1	>=0.20	0.05	0	0	1	1	0	0	1
134987	m	branca	51	0	0	0	0	Esquerdo	17	17	43.875	43.75	0.875	1.375	0.5	0.5	>=0.5	1	Medico_antes	1.125	17	43.8125	0	0.5	0	0.125	0	0.5	0	-0.125	0	0.5	0.5	1.125	0.442966	2.14586	0.524335	0.155491	>=0.5	Equals	>=0.10	Equal	0	0	0	0	0	0	0
134987	m	branca	51	0	0	0	0	Direito	17	18	44.375	43.875	0.875	0.625	0.25	-0.25	0.5	1	Medico_antes	0.75	17.5	44.125	0	0.25	1	0.5	0	-0.25	-1	-0.5	0	-0.25	0.25	0.75	0.442966	2.14586	0.524335	0.155491	Até 0.49	>=1	>=0.3	Equal	0	0	0	0	0	0	0
135043	f	branca	66	0.478311	0.79588	1	1	Direito	13	14	45.5	45.375	2.125	2.125	0	0	Iguais	2	Tecnico_Antes	2.125	13.5	45.4375	0.637095	0	1	0.125	0.317569	0	-1	-0.125	0.317569	0	0	2.125	0.442966	2.14586	0.524335	0.155491	Equal	>=1	>=0.10	0.25	0	0	1	1	0	0	1
135043	f	branca	66	0.478311	0.67897	1	1	Esquerdo	12	14	45.5	45.375	2	2.125	0.125	0.125	0.5	2	Tecnico_Antes	2.0625	13	45.4375	0.57864	0.125	2	0.125	0.200659	0.125	-2	-0.125	0.200659	0.125	0.125	2.0625	0.442966	2.14586	0.524335	0.155491	Até 0.49	>=2	>=0.10	0.20	0	0	1	1	0	0	1
135056	m	preta	59	-0.04	0	0	0	Esquerdo	12	13	43.75	43.75	1.375	1.125	0.25	-0.25	0.5	1	Medico_antes	1.25	12.5	43.75	-0.02	0.25	1	0	0.04	-0.25	-1	0	0.04	-0.25	0.25	1.25	0.442966	2.14586	0.524335	0.155491	Até 0.49	>=1	Iguais	Equal	0	0	0	0	0	0	0
135056	m	preta	59	-0.02	0	0	0	Direito	14	14	44.25	44	0.75	0.75	0	0	Iguais	1	Medico_antes	0.75	14	44.125	-0.01	0	0	0.25	0.02	0	0	-0.25	0.02	0	0	0.75	0.442966	2.14586	0.524335	0.155491	Equal	Equals	>=0.20	Equal	0	0	0	0	0	0	0
135069	f	branca	16	0	-0.04	0	0	Direito	14	15	41.875	41.625	-1.875	-0.875	1	1	>=1	2	Tecnico_Antes	-1.375	14.5	41.75	-0.02	1	1	0.25	0.04	1	-1	-0.25	-0.04	1	1	-1.375	0.442966	2.14586	0.524335	0.155491	>=1	>=1	>=0.20	Equal	0	0	0	0	0	0	0
135069	f	branca	16	-0.04	0.24412	0	0	Esquerdo	13	14	41.75	41.625	-1.75	-1.25	0.5	0.5	>=0.5	2	Tecnico_Antes	-1.5	13.5	41.6875	0.10206	0.5	1	0.125	0.28412	0.5	-1	-0.125	0.28412	0.5	0.5	-1.5	0.442966	2.14586	0.524335	0.155491	>=0.5	>=1	>=0.10	0.25	0	0	0	0	0	0	0
135108	m	branca	63	0.458311	0.60206	1	1	Direito	12	15	43.125	43.5	2.25	2.25	0	0	Iguais	2	Tecnico_Antes	2.25	13.5	43.3125	0.530185	0	3	0.375	0.143749	0	-3	0.375	0.143749	0	0	2.25	0.442966	2.14586	0.524335	0.155491	Equal	>=3	>=0.3	0.10	0	0	1	1	0	0	1
135108	m	branca	63	0.56206	0.60206	1	1	Esquerdo	16	18	43.375	43.25	2.25	2.25	0	0	Iguais	2	Tecnico_Antes	2.25	17	43.3125	0.58206	0	2	0.125	0.04	0	-2	-0.125	0.04	0	0	2.25	0.442966	2.14586	0.524335	0.155491	Equal	>=2	>=0.10	Equal	0	0	1	1	0	0	1
135247	m	branca	56					Direito	11	11	45.75	45.25						1	Medico_antes		11	45.5			0	0.5			0	-0.5					0.442966	2.14586	0.524335	0.155491		Equals	>=0.3		0	0			0	0
135247	m	branca	56					Esquerdo	11	12	45.75	45.875						1	Medico_antes		11.5	45.8125			1	0.125			-1	0.125					0.442966	2.14586	0.524335	0.155491		>=1	>=0.10		0	0			0	0
135373	m	preta	61	0.05691	0.07691	0	0	Direito	11	11	43.125	42.875	0.5	0.5	0	0	Iguais	1	Medico_antes	0.5	11	43	0.06691	0	0	0.25	0.02	0	0	-0.25	0.02	0	0	0.5	0.442966	2.14586	0.524335	0.155491	Equal	Equals	>=0.20	Equal	0	0	0	0	0	0	0
135373	m	preta	61	0.07691	0.05691	0	0	Esquerdo	11	11	42.75	42.125	0.75	1	0.25	0.25	0.5	1	Medico_antes	0.875	11	42.4375	0.06691	0.25	0	0.625	0.02	0.25	0	-0.625	-0.02	0.25	0.25	0.875	0.442966	2.14586	0.524335	0.155491	Até 0.49	Equals	>=0.3	Equal	0	0	0	0	0	0	0
135466	m	preta	63	0.09691	0	0	0	Direito	12	11	41.5	42.625	0.375	0.625	0.25	0.25	0.5	1	Medico_antes	0.5	11.5	42.0625	0.048455	0.25	1	1.125	0.09691	0.25	1	1.125	-0.09691	0.25	0.25	0.5	0.442966	2.14586	0.524335	0.155491	Até 0.49	>=1	>=1	0.05	0	0	0	0	0	0	0
135466	m	preta	63	0.37794	0.30103	1	1	Esquerdo	11	12	42.125	41.75	0	0.125	0.125	0.125	0.5	1	Medico_antes	0.0625	11.5	41.9375	0.339485	0.125	1	0.375	0.07691	0.125	-1	-0.375	-0.07691	0.125	0.125	0.0625	0.442966	2.14586	0.524335	0.155491	Até 0.49	>=1	>=0.3	0.05	0	0	1	1	0	0	1
135508	f	preta	80	0.05691	0.20412	0	0	Esquerdo	11	11	45	46.125						2	Tecnico_Antes		11	45.5625	0.130515		0	1.125	0.14721		0	1.125	0.14721				0.442966	2.14586	0.524335	0.155491		Equals	>=1	0.10	0	0	0	0	0	0	0
135508	f	preta	80	0.458311	0.60206	1	1	Direito	11	12	45	44.875						2	Tecnico_Antes		11.5	44.9375	0.530185		1	0.125	0.143749		-1	-0.125	0.143749				0.442966	2.14586	0.524335	0.155491		>=1	>=0.10	0.10	0	0	1	1	0	0	1
135593	f	branca	79	0	0	0	0	Esquerdo	10	10	41.625	41.75	0.75	0.75	0	0	Iguais	1	Medico_antes	0.75	10	41.6875	0	0	0	0.125	0	0	0	0.125	0	0	0	0.75	0.442966	2.14586	0.524335	0.155491	Equal	Equals	>=0.10	Equal	0	0	0	0	0	0	0
135593	f	branca	79	0.77588	0.90309	1	1	Direito	11	11	42.125	42.5	2.375	2.625	0.25	0.25	0.5	1	Medico_antes	2.5	11	42.3125	0.839485	0.25	0	0.375	0.12721	0.25	0	0.375	0.12721	0.25	0.25	2.5	0.442966	2.14586	0.524335	0.155491	Até 0.49	Equals	>=0.3	0.10	0	0	1	1	0	0	1
135651	f	branca	83					Direito	14	13	42.5	42.5						2	Tecnico_Antes		13.5	42.5			1	0			1	0					0.442966	2.14586	0.524335	0.155491		>=1	Iguais		0	0			0	0
135651	f	branca	83					Esquerdo	12	12	42.625	42.625						2	Tecnico_Antes		12	42.625			0	0			0	0					0.442966	2.14586	0.524335	0.155491		Equals	Iguais		0	0			0	0
135664	m	preta	12	0.67897	0.67897	1	1	Direito	17	22	40.875	40.5	-0.125	-1.75	1.625	-1.625	>=1.5	2	Tecnico_Antes	-0.9375	19.5	40.6875	0.67897	1.625	5	0.375	0	-1.625	-5	-0.375	0	-1.625	1.625	-0.9375	0.442966	2.14586	0.524335	0.155491	>=1.5	>=3	>=0.3	Equal	1	0	1	1	0	0	1
135664	m	preta	12	0.69897	0.96	1	1	Esquerdo	18	19	40.625	40.125	-1.125	-0.875	0.25	0.25	0.5	2	Tecnico_Antes	-1	18.5	40.375	0.829485	0.25	1	0.5	0.26103	0.25	-1	-0.5	0.26103	0.25	0.25	-1	0.442966	2.14586	0.524335	0.155491	Até 0.49	>=1	>=0.3	0.25	0	0	1	1	0	0	1
135792	m	branca	77	0.60206	0.58206	1	1	Direito	28	26	44.375	44.375						1	Medico_antes		27	44.375	0.59206		2	0	0.02		2	0	-0.02				0.442966	2.14586	0.524335	0.155491		>=2	Iguais	Equal	1	1	1	1	0	0	1
135792	m	branca	77	0.60206	0.478311	1	1	Esquerdo	25	27	44.25	44.125	-1.125	-1.25	0.125	-0.125	0.5	1	Medico_antes	-1.1875	26	44.1875	0.540185	0.125	2	0.125	0.123749	-0.125	-2	-0.125	-0.123749	-0.125	0.125	-1.1875	0.442966	2.14586	0.524335	0.155491	Até 0.49	>=2	>=0.10	0.10	1	1	1	1	0	0	1
135952	f	branca	82	0.60206	0.67897	1	1	Direito	12	12	45.375	45.5						2	Tecnico_Antes		12	45.4375	0.640515		0	0.125	0.07691		0	0.125	0.07691				0.442966	2.14586	0.524335	0.155491		Equals	>=0.10	0.05	0	0	1	1	0	0	1
135952	f	branca	82	0.56206	0.58206	1	1	Esquerdo	18	14	46.625	46.25	1.625	2	0.375	0.375	0.5	2	Tecnico_Antes	1.8125	16	46.4375	0.57206	0.375	4	0.375	0.02	0.375	4	-0.375	0.02	0.375	0.375	1.8125	0.442966	2.14586	0.524335	0.155491	Até 0.49	>=3	>=0.3	Equal	0	0	1	1	0	0	1
136019	f	branca	43	0	0.20412	0	0	Direito	15	16	47.625	47.75	0.625	0.875	0.25	0.25	0.5	1	Medico_antes	0.75	15.5	47.6875	0.10206	0.25	1	0.125	0.20412	0.25	-1	0.125	0.20412	0.25	0.25	0.75	0.442966	2.14586	0.524335	0.155491	Até 0.49	>=1	>=0.10	0.20	0	0	0	0	0	0	0
136019	f	branca	43	0	0	0	0	Esquerdo	12	14	47.625	47.5	0.75	0.75	0	0	Iguais	1	Medico_antes	0.75	13	47.5625	0	0	2	0.125	0	0	-2	-0.125	0	0	0	0.75	0.442966	2.14586	0.524335	0.155491	Equal	>=2	>=0.10	Equal	0	0	0	0	0	0	0
136034	m	parda	58					Esquerdo										2	Tecnico_Antes																0.442966	2.14586	0.524335	0.155491
136034	m	parda	58	0.05691	0.20412	0	0	Direito	21	20	42	42.125	-0.125	-0.125	0	0	Iguais	2	Tecnico_Antes	-0.125	20.5	42.0625	0.130515	0	1	0.125	0.14721	0	1	0.125	0.14721	0	0	-0.125	0.442966	2.14586	0.524335	0.155491	Equal	>=1	>=0.10	0.10	0	0	0	0	0	0	0
136594	f	parda	12	0.09691	0	0	0	Esquerdo	14	14	43.375	43.375	-2.25	-2	0.25	0.25	0.5	1	Medico_antes	-2.125	14	43.375	0.048455	0.25	0	0	0.09691	0.25	0	0	-0.09691	0.25	0.25	-2.125	0.442966	2.14586	0.524335	0.155491	Até 0.49	Equals	Iguais	0.05	0	0	0	0	0	0	0
136594	f	parda	12	0.20412	0	0	0	Direito	11	14	43.25	43.125	-0.75	-2	1.25	-1.25	>=1	1	Medico_antes	-1.375	12.5	43.1875	0.10206	1.25	3	0.125	0.20412	-1.25	-3	-0.125	-0.20412	-1.25	1.25	-1.375	0.442966	2.14586	0.524335	0.155491	>=1	>=3	>=0.10	0.20	0	0	0	0	0	0	0
136647	m	parda	64	0.09691	0.20412	0	0	Direito	15	17	41.125	40.875	0.5	1	0.5	0.5	>=0.5	1	Medico_antes	0.75	16	41	0.150515	0.5	2	0.25	0.10721	0.5	-2	-0.25	0.10721	0.5	0.5	0.75	0.442966	2.14586	0.524335	0.155491	>=0.5	>=2	>=0.20	0.10	0	0	0	0	0	0	0
136647	m	parda	64	0.22412	0.20412	0	0	Esquerdo	16	16	41.25	41	0.625	0.25	0.375	-0.375	0.5	1	Medico_antes	0.4375	16	41.125	0.21412	0.375	0	0.25	0.02	-0.375	0	-0.25	-0.02	-0.375	0.375	0.4375	0.442966	2.14586	0.524335	0.155491	Até 0.49	Equals	>=0.20	Equal	0	0	0	0	0	0	0
136667	m	branca	45					Esquerdo	27	31	47.125	46.875	-2.375	-2.375	0	0	Iguais	2	Tecnico_Antes	-2.375	29	47		0	4	0.25		0	-4	-0.25		0	0	-2.375	0.442966	2.14586	0.524335	0.155491	Equal	>=3	>=0.20		1	1			0	0
136667	m	branca	45	0.69897	0.65897	1	1	Direito	18	17	47.125	46.875	-1.625	-1.625	0	0	Iguais	2	Tecnico_Antes	-1.625	17.5	47	0.67897	0	1	0.25	0.04	0	1	-0.25	-0.04	0	0	-1.625	0.442966	2.14586	0.524335	0.155491	Equal	>=1	>=0.20	Equal	0	0	1	1	0	0	1
136789	f	branca	45	0.58206	0.30103	1	1	Direito	12	11	40.75	41.5	-1.25	-1.125	0.125	0.125	0.5	1	Medico_antes	-1.1875	11.5	41.125	0.441545	0.125	1	0.75	0.28103	0.125	1	0.75	-0.28103	0.125	0.125	-1.1875	0.442966	2.14586	0.524335	0.155491	Até 0.49	>=1	>=0.3	0.25	0	0	1	1	0	0	1
136789	f	branca	45	0.73897	0.28103	1	0	Esquerdo	11	12	41.875	41.75	-1.5	-1.25	0.25	0.25	0.5	1	Medico_antes	-1.375	11.5	41.8125	0.51	0.25	1	0.125	0.45794	0.25	-1	-0.125	-0.45794	0.25	0.25	-1.375	0.442966	2.14586	0.524335	0.155491	Até 0.49	>=1	>=0.10	0.25	0	0	1	0	0	0	0
136795	m	branca	17	0.37794	0.26103	1	0	Esquerdo	16	15	40.375	40.375	-1.125	-1.125	0	0	Iguais	2	Tecnico_Antes	-1.125	15.5	40.375	0.319485	0	1	0	0.11691	0	1	0	-0.11691	0	0	-1.125	0.442966	2.14586	0.524335	0.155491	Equal	>=1	Iguais	0.10	0	0	1	0	0	0	0
136795	m	branca	17	0.65897	0.65897	1	1	Direito	15	16	40.5	40.625	-2.125	-1.875	0.25	0.25	0.5	2	Tecnico_Antes	-2	15.5	40.5625	0.65897	0.25	1	0.125	0	0.25	-1	0.125	0	0.25	0.25	-2	0.442966	2.14586	0.524335	0.155491	Até 0.49	>=1	>=0.10	Equal	0	0	1	1	0	0	1
136833	m	branca	41	0	0	0	0	Direito	13	14	42	42.125	0.75	0.75	0	0	Iguais	1	Medico_antes	0.75	13.5	42.0625	0	0	1	0.125	0	0	-1	0.125	0	0	0	0.75	0.442966	2.14586	0.524335	0.155491	Equal	>=1	>=0.10	Equal	0	0	0	0	0	0	0
136833	m	branca	41	0.28103	0.30103	0	1	Esquerdo	14	13	41.625	41.625	0.75	0.5	0.25	-0.25	0.5	1	Medico_antes	0.625	13.5	41.625	0.29103	0.25	1	0	0.02	-0.25	1	0	0.02	-0.25	0.25	0.625	0.442966	2.14586	0.524335	0.155491	Até 0.49	>=1	Iguais	Equal	0	0	0	1	0	0	1
136990	f	branca	65	0.96	0.77588	1	1	Esquerdo	16	16	44.125	44.125	3.5	3.375	0.125	-0.125	0.5	1	Medico_antes	3.4375	16	44.125	0.86794	0.125	0	0	0.18412	-0.125	0	0	-0.18412	-0.125	0.125	3.4375	0.442966	2.14586	0.524335	0.155491	Até 0.49	Equals	Iguais	0.15	0	0	1	1	0	0	1
136990	f	branca	65	0.96	0.77588	1	1	Direito	16	16	43.75	44.25	3.25	3.25	0	0	Iguais	1	Medico_antes	3.25	16	44	0.86794	0	0	0.5	0.18412	0	0	0.5	-0.18412	0	0	3.25	0.442966	2.14586	0.524335	0.155491	Equal	Equals	>=0.3	0.15	0	0	1	1	0	0	1
137036	m	branca	49	0.39794	0.35794	1	1	Direito	12	16	45.25	45.125						2	Tecnico_Antes		14	45.1875	0.37794		4	0.125	0.04		-4	-0.125	-0.04				0.442966	2.14586	0.524335	0.155491		>=3	>=0.10	Equal	0	0	1	1	0	0	1
137036	m	branca	49	0.39794	0.39794	1	1	Esquerdo	11	13	45.125	44.875	1.375	1.875	0.5	0.5	>=0.5	2	Tecnico_Antes	1.625	12	45	0.39794	0.5	2	0.25	0	0.5	-2	-0.25	0	0.5	0.5	1.625	0.442966	2.14586	0.524335	0.155491	>=0.5	>=2	>=0.20	Equal	0	0	1	1	0	0	1
137491	f	branca	66	0.39794	0.39794	1	1	Direito	10	11	45.5	45.375	2.625	2.375	0.25	-0.25	0.5	1	Medico_antes	2.5	10.5	45.4375	0.39794	0.25	1	0.125	0	-0.25	-1	-0.125	0	-0.25	0.25	2.5	0.442966	2.14586	0.524335	0.155491	Até 0.49	>=1	>=0.10	Equal	0	0	1	1	0	0	1
137491	f	branca	66	0.58206	0.60206	1	1	Esquerdo	11	11	45.5	45.875	2.75	2.75	0	0	Iguais	1	Medico_antes	2.75	11	45.6875	0.59206	0	0	0.375	0.02	0	0	0.375	0.02	0	0	2.75	0.442966	2.14586	0.524335	0.155491	Equal	Equals	>=0.3	Equal	0	0	1	1	0	0	1
138350	f	parda	16	0.24412	0.28103	0	0	Direito	21	24	43.125	43.125	3.625	3.75	0.125	0.125	0.5	2	Tecnico_Antes	3.6875	22.5	43.125	0.262575	0.125	3	0	0.03691	0.125	-3	0	0.03691	0.125	0.125	3.6875	0.442966	2.14586	0.524335	0.155491	Até 0.49	>=3	Iguais	Equal	1	0	0	0	0	0	0
138350	f	parda	16	0.24412	0.18412	0	0	Esquerdo	22	22	43	42.875	3	3.5	0.5	0.5	>=0.5	2	Tecnico_Antes	3.25	22	42.9375	0.21412	0.5	0	0.125	0.06	0.5	0	-0.125	-0.06	0.5	0.5	3.25	0.442966	2.14586	0.524335	0.155491	>=0.5	Equals	>=0.10	0.05	1	1	0	0	0	0	0
138505	f	preta	20	0.67897	0.73897	1	1	Direito	15	18	41.875	41.5	-1.75	-1.625	0.125	0.125	0.5	2	Tecnico_Antes	-1.6875	16.5	41.6875	0.70897	0.125	3	0.375	0.06	0.125	-3	-0.375	0.06	0.125	0.125	-1.6875	0.442966	2.14586	0.524335	0.155491	Até 0.49	>=3	>=0.3	0.05	0	0	1	1	0	0	1
138505	f	preta	20	0.67897	0.60206	1	1	Esquerdo	15	17	41.875	41.75	-1.75	-1.75	0	0	Iguais	2	Tecnico_Antes	-1.75	16	41.8125	0.640515	0	2	0.125	0.07691	0	-2	-0.125	-0.07691	0	0	-1.75	0.442966	2.14586	0.524335	0.155491	Equal	>=2	>=0.10	0.05	0	0	1	1	0	0	1
138542	m	branca	54	0.18412	0.20412	0	0	Direito	17	14	43.625	43.625	0	0.25	0.25	0.25	0.5	2	Tecnico_Antes	0.125	15.5	43.625	0.19412	0.25	3	0	0.02	0.25	3	0	0.02	0.25	0.25	0.125	0.442966	2.14586	0.524335	0.155491	Até 0.49	>=3	Iguais	Equal	0	0	0	0	0	0	0
138542	m	branca	54	0.18412	0.16412	0	0	Esquerdo	15	12	43.75	43.75	-0.125	-0.125	0	0	Iguais	2	Tecnico_Antes	-0.125	13.5	43.75	0.17412	0	3	0	0.02	0	3	0	-0.02	0	0	-0.125	0.442966	2.14586	0.524335	0.155491	Equal	>=3	Iguais	Equal	0	0	0	0	0	0	0
138625	f	branca	38	0	0	0	0	Esquerdo	18	17	43.375	43.375	0	0	0	0	Iguais	2	Tecnico_Antes	0	17.5	43.375	0	0	1	0	0	0	1	0	0	0	0	0	0.442966	2.14586	0.524335	0.155491	Equal	>=1	Iguais	Equal	0	0	0	0	0	0	0
138625	f	branca	38	0	0	0	0	Direito	16	15	43.25	43.25						2	Tecnico_Antes		15.5	43.25	0		1	0	0		1	0	0				0.442966	2.14586	0.524335	0.155491		>=1	Iguais	Equal	0	0	0	0	0	0	0
138628	f	branca	15	0	0	0	0	Esquerdo	18	18	43.75	43.625	-0.875	-0.625	0.25	0.25	0.5	2	Tecnico_Antes	-0.75	18	43.6875	0	0.25	0	0.125	0	0.25	0	-0.125	0	0.25	0.25	-0.75	0.442966	2.14586	0.524335	0.155491	Até 0.49	Equals	>=0.10	Equal	0	0	0	0	0	0	0
138628	f	branca	15	0	0	0	0	Direito	16	16	43.875	43.875	-1.375	-1.125	0.25	0.25	0.5	2	Tecnico_Antes	-1.25	16	43.875	0	0.25	0	0	0	0.25	0	0	0	0.25	0.25	-1.25	0.442966	2.14586	0.524335	0.155491	Até 0.49	Equals	Iguais	Equal	0	0	0	0	0	0	0
139004	m	parda	51	0	-0.02	0	0	Direito	19	20	45.625	45.5	0.125	0.25	0.125	0.125	0.5	2	Tecnico_Antes	0.1875	19.5	45.5625	-0.01	0.125	1	0.125	0.02	0.125	-1	-0.125	-0.02	0.125	0.125	0.1875	0.442966	2.14586	0.524335	0.155491	Até 0.49	>=1	>=0.10	Equal	0	0	0	0	0	0	0
139004	m	parda	51	0	0	0	0	Esquerdo	19	18	45.75	45.75	-0.25	0	0.25	0.25	0.5	2	Tecnico_Antes	-0.125	18.5	45.75	0	0.25	1	0	0	0.25	1	0	0	0.25	0.25	-0.125	0.442966	2.14586	0.524335	0.155491	Até 0.49	>=1	Iguais	Equal	0	0	0	0	0	0	0
139049	f	parda	52	0.58206	0.67897	1	1	Direito	12	14	46.25	46.125	-0.375	-0.25	0.125	0.125	0.5	1	Medico_antes	-0.3125	13	46.1875	0.630515	0.125	2	0.125	0.09691	0.125	-2	-0.125	0.09691	0.125	0.125	-0.3125	0.442966	2.14586	0.524335	0.155491	Até 0.49	>=2	>=0.10	0.05	0	0	1	1	0	0	1
139049	f	parda	52	0.37794	0.37794	1	1	Esquerdo	12	14	46.25	46.125	-0.75	-1	0.25	-0.25	0.5	1	Medico_antes	-0.875	13	46.1875	0.37794	0.25	2	0.125	0	-0.25	-2	-0.125	0	-0.25	0.25	-0.875	0.442966	2.14586	0.524335	0.155491	Até 0.49	>=2	>=0.10	Equal	0	0	1	1	0	0	1
139059	f	branca	58	0.69897	0.69897	1	1	Direito	15	17	44.75	44.125	2.25	2.125	0.125	-0.125	0.5	1	Medico_antes	2.1875	16	44.4375	0.69897	0.125	2	0.625	0	-0.125	-2	-0.625	0	-0.125	0.125	2.1875	0.442966	2.14586	0.524335	0.155491	Até 0.49	>=2	>=0.3	Equal	0	0	1	1	0	0	1
139059	f	branca	58	0.71897	0.69897	1	1	Esquerdo	18	19	44.25	44	2.125	2	0.125	-0.125	0.5	1	Medico_antes	2.0625	18.5	44.125	0.70897	0.125	1	0.25	0.02	-0.125	-1	-0.25	-0.02	-0.125	0.125	2.0625	0.442966	2.14586	0.524335	0.155491	Até 0.49	>=1	>=0.20	Equal	0	0	1	1	0	0	1
139091	f	branca	21	0	0	0	0	Direito	20	20	46.125	46.25	0	0.25	0.25	0.25	0.5	1	Medico_antes	0.125	20	46.1875	0	0.25	0	0.125	0	0.25	0	0.125	0	0.25	0.25	0.125	0.442966	2.14586	0.524335	0.155491	Até 0.49	Equals	>=0.10	Equal	0	0	0	0	0	0	0
139091	f	branca	21	0	0	0	0	Esquerdo	20	18	46.25	45.875	0.25	0.25	0	0	Iguais	1	Medico_antes	0.25	19	46.0625	0	0	2	0.375	0	0	2	-0.375	0	0	0	0.25	0.442966	2.14586	0.524335	0.155491	Equal	>=2	>=0.3	Equal	0	0	0	0	0	0	0
139109	m	branca	73					Direito	11	13	43.75	43.5	3.25	3.125	0.125	-0.125	0.5	2	Tecnico_Antes	3.1875	12	43.625		0.125	2	0.25		-0.125	-2	-0.25		-0.125	0.125	3.1875	0.442966	2.14586	0.524335	0.155491	Até 0.49	>=2	>=0.20		0	0			0	0
139109	m	branca	73	0.83588	0.79588	1	1	Esquerdo	11	13	43.5	43.375						2	Tecnico_Antes		12	43.4375	0.81588		2	0.125	0.04		-2	-0.125	-0.04				0.442966	2.14586	0.524335	0.155491		>=2	>=0.10	Equal	0	0	1	1	0	0	1
139691	f	branca	59	0.98	0.69897	1	1	Esquerdo	17	20	40.75	40.125	3	3.125	0.125	0.125	0.5	1	Medico_antes	3.0625	18.5	40.4375	0.839485	0.125	3	0.625	0.28103	0.125	-3	-0.625	-0.28103	0.125	0.125	3.0625	0.442966	2.14586	0.524335	0.155491	Até 0.49	>=3	>=0.3	0.25	0	0	1	1	0	0	1
139691	f	branca	59	0.98	0.58206	1	1	Direito	16	19	40.125	40	2.875	2.875	0	0	Iguais	1	Medico_antes	2.875	17.5	40.0625	0.78103	0	3	0.125	0.39794	0	-3	-0.125	-0.39794	0	0	2.875	0.442966	2.14586	0.524335	0.155491	Equal	>=3	>=0.10	0.25	0	0	1	1	0	0	1
140311	f	branca	75					Esquerdo	18	18	43.875	44	-3.875	-3.875	0	0	Iguais	2	Tecnico_Antes	-3.875	18	43.9375		0	0	0.125		0	0	0.125		0	0	-3.875	0.442966	2.14586	0.524335	0.155491	Equal	Equals	>=0.10		0	0			0	0
140311	f	branca	75	0.56206	0.58206	1	1	Direito	19	18	43.625	43.625	1.375	1.375	0	0	Iguais	2	Tecnico_Antes	1.375	18.5	43.625	0.57206	0	1	0	0.02	0	1	0	0.02	0	0	1.375	0.442966	2.14586	0.524335	0.155491	Equal	>=1	Iguais	Equal	0	0	1	1	0	0	1
140322	m	preta	67	0	-0.02	0	0	Direito	13	15	44.25	43.875	0.5	0.375	0.125	-0.125	0.5	1	Medico_antes	0.4375	14	44.0625	-0.01	0.125	2	0.375	0.02	-0.125	-2	-0.375	-0.02	-0.125	0.125	0.4375	0.442966	2.14586	0.524335	0.155491	Até 0.49	>=2	>=0.3	Equal	0	0	0	0	0	0	0
140322	m	preta	67	0.498311	0.39794	1	1	Esquerdo	13	16	44.125	43.75	0.25	0.5	0.25	0.25	0.5	1	Medico_antes	0.375	14.5	43.9375	0.448125	0.25	3	0.375	0.100371	0.25	-3	-0.375	-0.100371	0.25	0.25	0.375	0.442966	2.14586	0.524335	0.155491	Até 0.49	>=3	>=0.3	0.10	0	0	1	1	0	0	1
141138	f	parda	80	0.79588	0.88309	1	1	Esquerdo	18	23	43	42.875	3.875	4	0.125	0.125	0.5	1	Medico_antes	3.9375	20.5	42.9375	0.839485	0.125	5	0.125	0.08721	0.125	-5	-0.125	0.08721	0.125	0.125	3.9375	0.442966	2.14586	0.524335	0.155491	Até 0.49	>=3	>=0.10	0.05	1	0	1	1	0	0	1
141138	f	parda	80	0.90309	0.77588	1	1	Direito	16	21	43.125	42.75	3.875	3.875	0	0	Iguais	1	Medico_antes	3.875	18.5	42.9375	0.839485	0	5	0.375	0.12721	0	-5	-0.375	-0.12721	0	0	3.875	0.442966	2.14586	0.524335	0.155491	Equal	>=3	>=0.3	0.10	0	0	1	1	0	0	1
141543	f	branca	56	0.16412	0.16412	0	0	Direito	15	14	44.25	44.125	-0.875	-0.875	0	0	Iguais	2	Tecnico_Antes	-0.875	14.5	44.1875	0.16412	0	1	0.125	0	0	1	-0.125	0	0	0	-0.875	0.442966	2.14586	0.524335	0.155491	Equal	>=1	>=0.10	Equal	0	0	0	0	0	0	0
141543	f	branca	56	0.16412	0.05691	0	0	Esquerdo	16	14	43.625	43.5	-0.875	-0.875	0	0	Iguais	2	Tecnico_Antes	-0.875	15	43.5625	0.110515	0	2	0.125	0.10721	0	2	-0.125	-0.10721	0	0	-0.875	0.442966	2.14586	0.524335	0.155491	Equal	>=2	>=0.10	0.10	0	0	0	0	0	0	0
141610	f	branca	45					Esquerdo	12	13	39.375	39.625						1	Medico_antes		12.5	39.5			1	0.25			-1	0.25					0.442966	2.14586	0.524335	0.155491		>=1	>=0.20		0	0			0	0
141610	f	branca	45	0.20412	0.22412	0	0	Direito	11	11	39.625	39.5	-0.75	-0.625	0.125	0.125	0.5	1	Medico_antes	-0.6875	11	39.5625	0.21412	0.125	0	0.125	0.02	0.125	0	-0.125	0.02	0.125	0.125	-0.6875	0.442966	2.14586	0.524335	0.155491	Até 0.49	Equals	>=0.10	Equal	0	0	0	0	0	0	0
141817	f	branca	72	0.26103	0.07691	0	0	Direito	13	16	45.375	45.375	1.25	1.125	0.125	-0.125	0.5	1	Medico_antes	1.1875	14.5	45.375	0.16897	0.125	3	0	0.18412	-0.125	-3	0	-0.18412	-0.125	0.125	1.1875	0.442966	2.14586	0.524335	0.155491	Até 0.49	>=3	Iguais	0.15	0	0	0	0	0	0	0
141817	f	branca	72	0.39794	0.35794	1	1	Esquerdo	13	15	45.25	45.375	1.125	1	0.125	-0.125	0.5	1	Medico_antes	1.0625	14	45.3125	0.37794	0.125	2	0.125	0.04	-0.125	-2	0.125	-0.04	-0.125	0.125	1.0625	0.442966	2.14586	0.524335	0.155491	Até 0.49	>=2	>=0.10	Equal	0	0	1	1	0	0	1
141896	f	branca	80	0.60206	0.458311	1	1	Esquerdo	18	17	45.875	45.375	0.375	0.25	0.125	-0.125	0.5	1	Medico_antes	0.3125	17.5	45.625	0.530185	0.125	1	0.5	0.143749	-0.125	1	-0.5	-0.143749	-0.125	0.125	0.3125	0.442966	2.14586	0.524335	0.155491	Até 0.49	>=1	>=0.3	0.10	0	0	1	1	0	0	1
141896	f	branca	80	0.64206	0.478311	1	1	Direito	16	21	45.5	45.625	0.875	0.125	0.75	-0.75	>=0.5	1	Medico_antes	0.5	18.5	45.5625	0.560185	0.75	5	0.125	0.163749	-0.75	-5	0.125	-0.163749	-0.75	0.75	0.5	0.442966	2.14586	0.524335	0.155491	>=0.5	>=3	>=0.10	0.15	0	0	1	1	0	0	1
141925	f	branca	70	0.58206	0.498311	1	1	Direito	15	14	42.75	42.25	-0.625	-0.75	0.125	-0.125	0.5	2	Tecnico_Antes	-0.6875	14.5	42.5	0.540185	0.125	1	0.5	0.0837494	-0.125	1	-0.5	-0.0837494	-0.125	0.125	-0.6875	0.442966	2.14586	0.524335	0.155491	Até 0.49	>=1	>=0.3	0.05	0	0	1	1	0	0	1
141925	f	branca	70	0.478311	0.60206	1	1	Esquerdo	16	15	42.125	42.125	0.125	0	0.125	-0.125	0.5	2	Tecnico_Antes	0.0625	15.5	42.125	0.540185	0.125	1	0	0.123749	-0.125	1	0	0.123749	-0.125	0.125	0.0625	0.442966	2.14586	0.524335	0.155491	Até 0.49	>=1	Iguais	0.10	0	0	1	1	0	0	1
142838	f	branca	59	0.30103	0.26103	1	0	Direito	12	11	46.875	47.125	1.375	1.25	0.125	-0.125	0.5	1	Medico_antes	1.3125	11.5	47	0.28103	0.125	1	0.25	0.04	-0.125	1	0.25	-0.04	-0.125	0.125	1.3125	0.442966	2.14586	0.524335	0.155491	Até 0.49	>=1	>=0.20	Equal	0	0	1	0	0	0	0
142838	f	branca	59	0.16412	0.26103	0	0	Esquerdo	11	13	46.875	46.75	1.5	1.25	0.25	-0.25	0.5	1	Medico_antes	1.375	12	46.8125	0.212575	0.25	2	0.125	0.09691	-0.25	-2	-0.125	0.09691	-0.25	0.25	1.375	0.442966	2.14586	0.524335	0.155491	Até 0.49	>=2	>=0.10	0.05	0	0	0	0	0	0	0
142851	f	parda	44	0	0	0	0	Direito	10	13	43.5	43.5	0.25	0.25	0	0	Iguais	1	Medico_antes	0.25	11.5	43.5	0	0	3	0	0	0	-3	0	0	0	0	0.25	0.442966	2.14586	0.524335	0.155491	Equal	>=3	Iguais	Equal	0	0	0	0	0	0	0
142851	f	parda	44	0	0	0	0	Esquerdo	11	12	44	43.625	0	-0.125	0.125	-0.125	0.5	1	Medico_antes	-0.0625	11.5	43.8125	0	0.125	1	0.375	0	-0.125	-1	-0.375	0	-0.125	0.125	-0.0625	0.442966	2.14586	0.524335	0.155491	Até 0.49	>=1	>=0.3	Equal	0	0	0	0	0	0	0
142861	f	branca	16	-0.04	-0.02	0	0	Direito	11	12	43.25	42.875	0.25	0.25	0	0	Iguais	2	Tecnico_Antes	0.25	11.5	43.0625	-0.03	0	1	0.375	0.02	0	-1	-0.375	0.02	0	0	0.25	0.442966	2.14586	0.524335	0.155491	Equal	>=1	>=0.3	Equal	0	0	0	0	0	0	0
142861	f	branca	16	0	0	0	0	Esquerdo	11	11	43.375	43.25	0	-0.125	0.125	-0.125	0.5	2	Tecnico_Antes	-0.0625	11	43.3125	0	0.125	0	0.125	0	-0.125	0	-0.125	0	-0.125	0.125	-0.0625	0.442966	2.14586	0.524335	0.155491	Até 0.49	Equals	>=0.10	Equal	0	0	0	0	0	0	0
143167	m	branca	66	0.16412	0.35794	0	1	Direito	19	18	48.125	47.875	2	2	0	0	Iguais	1	Medico_antes	2	18.5	48	0.26103	0	1	0.25	0.19382	0	1	-0.25	0.19382	0	0	2	0.442966	2.14586	0.524335	0.155491	Equal	>=1	>=0.20	0.15	0	0	0	1	1	0	1
143167	m	branca	66	0.28103	0.18412	0	0	Esquerdo	17	18	47.875	47.75	1.625	1.625	0	0	Iguais	1	Medico_antes	1.625	17.5	47.8125	0.232575	0	1	0.125	0.09691	0	-1	-0.125	-0.09691	0	0	1.625	0.442966	2.14586	0.524335	0.155491	Equal	>=1	>=0.10	0.05	0	0	0	0	0	0	0
143475	f	parda	49					Esquerdo	14	12	47.25	47	-1.95	-1.93	0.02	0.02	0.5	1	Medico_antes	-1.94	13	47.125		0.02	2	0.25		0.02	2	-0.25		0.02	0.02	-1.94	0.442966	2.14586	0.524335	0.155491	Até 0.49	>=2	>=0.20		0	0			0	0
143475	f	parda	49					Direito	13	12	47.25	46.875	-1.86	-1.86	0	0	Iguais	1	Medico_antes	-1.86	12.5	47.0625		0	1	0.375		0	1	-0.375		0	0	-1.86	0.442966	2.14586	0.524335	0.155491	Equal	>=1	>=0.3		0	0			0	0
143583	f	branca	67	0.478311	0.498311	1	1	Esquerdo	17	19	44.875	44.25	1	1.125	0.125	0.125	0.5	1	Medico_antes	1.0625	18	44.5625	0.488311	0.125	2	0.625	0.02	0.125	-2	-0.625	0.02	0.125	0.125	1.0625	0.442966	2.14586	0.524335	0.155491	Até 0.49	>=2	>=0.3	Equal	0	0	1	1	0	0	1
143583	f	branca	67	0.478311	0.458311	1	1	Direito	20	17	45	44.5	1.5	1.375	0.125	-0.125	0.5	1	Medico_antes	1.4375	18.5	44.75	0.468311	0.125	3	0.5	0.02	-0.125	3	-0.5	-0.02	-0.125	0.125	1.4375	0.442966	2.14586	0.524335	0.155491	Até 0.49	>=3	>=0.3	Equal	0	0	1	1	0	0	1
143887	f	branca	70	0.478311	0.65897	1	1	Direito	18	17	47	46.875	1.375	1.5	0.125	0.125	0.5	1	Medico_antes	1.4375	17.5	46.9375	0.56864	0.125	1	0.125	0.180659	0.125	1	-0.125	0.180659	0.125	0.125	1.4375	0.442966	2.14586	0.524335	0.155491	Até 0.49	>=1	>=0.10	0.15	0	0	1	1	0	0	1
143887	f	branca	70	0.538311	0.478311	1	1	Esquerdo	21	18	47.25	47.125	1.375	1.125	0.25	-0.25	0.5	1	Medico_antes	1.25	19.5	47.1875	0.508311	0.25	3	0.125	0.06	-0.25	3	-0.125	-0.06	-0.25	0.25	1.25	0.442966	2.14586	0.524335	0.155491	Até 0.49	>=3	>=0.10	0.05	0	0	1	1	0	0	1
143892	m	branca	78	0.458311	0.26103	1	0	Direito	16	18	42.625	42.375						1	Medico_antes		17	42.5	0.35967		2	0.25	0.197281		-2	-0.25	-0.197281				0.442966	2.14586	0.524335	0.155491		>=2	>=0.20	0.15	0	0	1	0	0	0	0
143892	m	branca	78	0.64206	0.35794	1	1	Esquerdo	18	18	42.875	42.625						1	Medico_antes		18	42.75	0.5		0	0.25	0.28412		0	-0.25	-0.28412				0.442966	2.14586	0.524335	0.155491		Equals	>=0.20	0.25	0	0	1	1	0	0	1
143996	f	branca	47	-0.02	-0.02	0	0	Direito	14	13	45.75	45.875	-0.25	-0.125	0.125	0.125	0.5	2	Tecnico_Antes	-0.1875	13.5	45.8125	-0.02	0.125	1	0.125	0	0.125	1	0.125	0	0.125	0.125	-0.1875	0.442966	2.14586	0.524335	0.155491	Até 0.49	>=1	>=0.10	Equal	0	0	0	0	0	0	0
143996	f	branca	47	0	0	0	0	Esquerdo	14	12	45.75	45.5	0.125	0.375	0.25	0.25	0.5	2	Tecnico_Antes	0.25	13	45.625	0	0.25	2	0.25	0	0.25	2	-0.25	0	0.25	0.25	0.25	0.442966	2.14586	0.524335	0.155491	Até 0.49	>=2	>=0.20	Equal	0	0	0	0	0	0	0
144089	m	parda	15	0.07691	-0.02	0	0	Direito	12	13	41.625	41.625	-0.375	-0.375	0	0	Iguais	1	Medico_antes	-0.375	12.5	41.625	0.028455	0	1	0	0.09691	0	-1	0	-0.09691	0	0	-0.375	0.442966	2.14586	0.524335	0.155491	Equal	>=1	Iguais	0.05	0	0	0	0	0	0	0
144089	m	parda	15	0	0	0	0	Esquerdo	11	12	41.25	41.125	-0.25	-0.375	0.125	-0.125	0.5	1	Medico_antes	-0.3125	11.5	41.1875	0	0.125	1	0.125	0	-0.125	-1	-0.125	0	-0.125	0.125	-0.3125	0.442966	2.14586	0.524335	0.155491	Até 0.49	>=1	>=0.10	Equal	0	0	0	0	0	0	0
144404	m	branca	61	0.26103	0.39794	0	1	Direito	13	14	42.875	42.875	1.125	1.125	0	0	Iguais	2	Tecnico_Antes	1.125	13.5	42.875	0.329485	0	1	0	0.13691	0	-1	0	0.13691	0	0	1.125	0.442966	2.14586	0.524335	0.155491	Equal	>=1	Iguais	0.10	0	0	0	1	0	0	1
144404	m	branca	61	0.26103	0.37794	0	1	Esquerdo	13	13	42.375	42.625	1	1	0	0	Iguais	2	Tecnico_Antes	1	13	42.5	0.319485	0	0	0.25	0.11691	0	0	0.25	0.11691	0	0	1	0.442966	2.14586	0.524335	0.155491	Equal	Equals	>=0.20	0.10	0	0	0	1	0	0	1
144440	f	branca	64	0.64206	0.498311	1	1	Esquerdo	16	17	44.25	44.25	1.625	1.625	0	0	Iguais	2	Tecnico_Antes	1.625	16.5	44.25	0.570185	0	1	0	0.143749	0	-1	0	-0.143749	0	0	1.625	0.442966	2.14586	0.524335	0.155491	Equal	>=1	Iguais	0.10	0	0	1	1	0	0	1
144440	f	branca	64	0.37794	0.26103	1	0	Direito	18	18	44.375	44.125	1.375	1.375	0	0	Iguais	2	Tecnico_Antes	1.375	18	44.25	0.319485	0	0	0.25	0.11691	0	0	-0.25	-0.11691	0	0	1.375	0.442966	2.14586	0.524335	0.155491	Equal	Equals	>=0.20	0.10	0	0	1	0	0	0	0
144888	f	branca	22					Esquerdo	17	15	40.625	40.625	-6.875	-6.875	0	0	Iguais	1	Medico_antes	-6.875	16	40.625		0	2	0		0	2	0		0	0	-6.875	0.442966	2.14586	0.524335	0.155491	Equal	>=2	Iguais		0	0			0	0
144888	f	branca	22					Direito	15	15	40.75	40.5	-8.625	-8.375	0.25	0.25	0.5	1	Medico_antes	-8.5	15	40.625		0.25	0	0.25		0.25	0	-0.25		0.25	0.25	-8.5	0.442966	2.14586	0.524335	0.155491	Até 0.49	Equals	>=0.20		0	0			0	0
145451	f	branca	42	0.05691	-0.02	0	0	Direito	19	19	42.875	42.875	-0.25	-0.25	0	0	Iguais	1	Medico_antes	-0.25	19	42.875	0.018455	0	0	0	0.07691	0	0	0	-0.07691	0	0	-0.25	0.442966	2.14586	0.524335	0.155491	Equal	Equals	Iguais	0.05	0	0	0	0	0	0	0
145451	f	branca	42	0.22412	-0.02	0	0	Esquerdo	21	19	43	43	-0.25	-0.375	0.125	-0.125	0.5	1	Medico_antes	-0.3125	20	43	0.10206	0.125	2	0	0.24412	-0.125	2	0	-0.24412	-0.125	0.125	-0.3125	0.442966	2.14586	0.524335	0.155491	Até 0.49	>=2	Iguais	0.20	0	0	0	0	0	0	0
145588	f	branca	82	0.30103	0.35794	1	1	Esquerdo	13	15		41.75	0	0	0	0	Iguais	1	Medico_antes	0	14		0.329485	0	2		0.05691	0	-2		0.05691	0	0	0	0.442966	2.14586	0.524335	0.155491	Equal	>=2		0.05	0	0	1	1		0	1
145588	f	branca	82	0.39794	0.35794	1	1	Direito	15	15		40.75	0	-0.125	0.125	-0.125	0.5	1	Medico_antes	-0.0625	15		0.37794	0.125	0		0.04	-0.125	0		-0.04	-0.125	0.125	-0.0625	0.442966	2.14586	0.524335	0.155491	Até 0.49	Equals		Equal	0	0	1	1		0	1
145644	m	parda	66	0.79588	0.67897	1	1	Direito	16	15	41.75	41.75	2.5	2.5	0	0	Iguais	1	Medico_antes	2.5	15.5	41.75	0.737425	0	1	0	0.11691	0	1	0	-0.11691	0	0	2.5	0.442966	2.14586	0.524335	0.155491	Equal	>=1	Iguais	0.10	0	0	1	1	0	0	1
145644	m	parda	66	0.90309	0.77588	1	1	Esquerdo	15	18	42.25	42.125	3.25	3	0.25	-0.25	0.5	1	Medico_antes	3.125	16.5	42.1875	0.839485	0.25	3	0.125	0.12721	-0.25	-3	-0.125	-0.12721	-0.25	0.25	3.125	0.442966	2.14586	0.524335	0.155491	Até 0.49	>=3	>=0.10	0.10	0	0	1	1	0	0	1
146183	f	branca	61	0.26103	0.20412	0	0	Esquerdo	13	13	44.5	44.25	1.125	1.5	0.375	0.375	0.5	1	Medico_antes	1.3125	13	44.375	0.232575	0.375	0	0.25	0.05691	0.375	0	-0.25	-0.05691	0.375	0.375	1.3125	0.442966	2.14586	0.524335	0.155491	Até 0.49	Equals	>=0.20	0.05	0	0	0	0	0	0	0
146183	f	branca	61	0.18412	0.18412	0	0	Direito	15	16	45.25	44.375	1.25	1.25	0	0	Iguais	1	Medico_antes	1.25	15.5	44.8125	0.18412	0	1	0.875	0	0	-1	-0.875	0	0	0	1.25	0.442966	2.14586	0.524335	0.155491	Equal	>=1	>=0.3	Equal	0	0	0	0	0	0	0
146480	m	branca	67	0.77588	0.90309	1	1	Direito	18	19	42.25	42.375	-1.5	-1.375	0.125	0.125	0.5	2	Tecnico_Antes	-1.4375	18.5	42.3125	0.839485	0.125	1	0.125	0.12721	0.125	-1	0.125	0.12721	0.125	0.125	-1.4375	0.442966	2.14586	0.524335	0.155491	Até 0.49	>=1	>=0.10	0.10	0	0	1	1	0	0	1
146480	m	branca	67					Esquerdo	21	20	42.75	42.75	-2	-2.5	0.5	-0.5	>=0.5	2	Tecnico_Antes	-2.25	20.5	42.75		0.5	1	0		-0.5	1	0		-0.5	0.5	-2.25	0.442966	2.14586	0.524335	0.155491	>=0.5	>=1	Iguais		0	0			0	0
146616	f	branca	10	0	0	0	0	Esquerdo	15	20	42.75	42.375	-0.125	0.25	0.375	0.375	0.5	1	Medico_antes	0.0625	17.5	42.5625	0	0.375	5	0.375	0	0.375	-5	-0.375	0	0.375	0.375	0.0625	0.442966	2.14586	0.524335	0.155491	Até 0.49	>=3	>=0.3	Equal	0	0	0	0	0	0	0
146616	f	branca	10	0	0	0	0	Direito	15	20	42.75	42.375	-0.375	0.5	0.875	0.875	>=0.5	1	Medico_antes	0.0625	17.5	42.5625	0	0.875	5	0.375	0	0.875	-5	-0.375	0	0.875	0.875	0.0625	0.442966	2.14586	0.524335	0.155491	>=0.5	>=3	>=0.3	Equal	0	0	0	0	0	0	0
146639	f	branca	29	0	0.09691	0	0	Direito	13	14	42.25	42	0.125	0.125	0	0	Iguais	2	Tecnico_Antes	0.125	13.5	42.125	0.048455	0	1	0.25	0.09691	0	-1	-0.25	0.09691	0	0	0.125	0.442966	2.14586	0.524335	0.155491	Equal	>=1	>=0.20	0.05	0	0	0	0	0	0	0
146639	f	branca	29	0	0	0	0	Esquerdo	14	12	42.125	42.125	0	0.125	0.125	0.125	0.5	2	Tecnico_Antes	0.0625	13	42.125	0	0.125	2	0	0	0.125	2	0	0	0.125	0.125	0.0625	0.442966	2.14586	0.524335	0.155491	Até 0.49	>=2	Iguais	Equal	0	0	0	0	0	0	0
146733	f	branca	48	0	0	0	0	Direito	17	19	47.125	47.125	0.25	0.25	0	0	Iguais	1	Medico_antes	0.25	18	47.125	0	0	2	0	0	0	-2	0	0	0	0	0.25	0.442966	2.14586	0.524335	0.155491	Equal	>=2	Iguais	Equal	0	0	0	0	0	0	0
146733	f	branca	48	0	0	0	0	Esquerdo	16	19	46.75	46.625	0.625	0.625	0	0	Iguais	1	Medico_antes	0.625	17.5	46.6875	0	0	3	0.125	0	0	-3	-0.125	0	0	0	0.625	0.442966	2.14586	0.524335	0.155491	Equal	>=3	>=0.10	Equal	0	0	0	0	0	0	0
147176	f	branca	15	0.07691	0.20412	0	0	Direito	17	18	44.375	44.25	-0.25	-0.75	0.5	-0.5	>=0.5	2	Tecnico_Antes	-0.5	17.5	44.3125	0.140515	0.5	1	0.125	0.12721	-0.5	-1	-0.125	0.12721	-0.5	0.5	-0.5	0.442966	2.14586	0.524335	0.155491	>=0.5	>=1	>=0.10	0.10	0	0	0	0	0	0	0
147176	f	branca	15	0.13691	0.05691	0	0	Esquerdo	18	19	44.125	44.125	0.25	-0.25	0.5	-0.5	>=0.5	2	Tecnico_Antes	0	18.5	44.125	0.09691	0.5	1	0	0.08	-0.5	-1	0	-0.08	-0.5	0.5	0	0.442966	2.14586	0.524335	0.155491	>=0.5	>=1	Iguais	0.05	0	0	0	0	0	0	0
147270	m	branca	43	0.24412	0.24412	0	0	Direito	14	14	43.75	43.5	0.125	0.25	0.125	0.125	0.5	2	Tecnico_Antes	0.1875	14	43.625	0.24412	0.125	0	0.25	0	0.125	0	-0.25	0	0.125	0.125	0.1875	0.442966	2.14586	0.524335	0.155491	Até 0.49	Equals	>=0.20	Equal	0	0	0	0	0	0	0
147270	m	branca	43	0	0	0	0	Esquerdo	15	14	44	43.75	-0.25	-0.25	0	0	Iguais	2	Tecnico_Antes	-0.25	14.5	43.875	0	0	1	0.25	0	0	1	-0.25	0	0	0	-0.25	0.442966	2.14586	0.524335	0.155491	Equal	>=1	>=0.20	Equal	0	0	0	0	0	0	0
147569	f	branca	15	0	0	0	0	Direito	15	13	43.125	43	-0.5	-0.5	0	0	Iguais	2	Tecnico_Antes	-0.5	14	43.0625	0	0	2	0.125	0	0	2	-0.125	0	0	0	-0.5	0.442966	2.14586	0.524335	0.155491	Equal	>=2	>=0.10	Equal	0	0	0	0	0	0	0
147569	f	branca	15	0	0	0	0	Esquerdo	12	12	43.25	43	-0.375	0	0.375	0.375	0.5	2	Tecnico_Antes	-0.1875	12	43.125	0	0.375	0	0.25	0	0.375	0	-0.25	0	0.375	0.375	-0.1875	0.442966	2.14586	0.524335	0.155491	Até 0.49	Equals	>=0.20	Equal	0	0	0	0	0	0	0
147875	m	branca	59					Direito	12	13	42.125	42.125	2.375	3.375	1	1	>=1		Medico_antes	2.875	12.5	42.125		1	1	0		1	-1	0		1	1	2.875	0.442966	2.14586	0.524335	0.155491	>=1	>=1	Iguais		0	0			0	0
147875	m	branca	59	0.18412	0.09691	0	0	Esquerdo	17	21	42.5	42.25	1.25	1	0.25	-0.25	0.5		Medico_antes	1.125	19	42.375	0.140515	0.25	4	0.25	0.08721	-0.25	-4	-0.25	-0.08721	-0.25	0.25	1.125	0.442966	2.14586	0.524335	0.155491	Até 0.49	>=3	>=0.20	0.05	0	0	0	0	0	0	0
148144	f	parda						Direito	16	19								2	Tecnico_Antes		17.5				3				-3						0.442966	2.14586	0.524335	0.155491		>=3			0	0
148144	f	parda						Esquerdo	18	20	44.875							2	Tecnico_Antes		19				2				-2						0.442966	2.14586	0.524335	0.155491		>=2			0	0			0
148198	f	parda	50	0.07691	0.20412	0	0	Direito	11	11	44.25	44.5	0.5	0.75	0.25	0.25	0.5	2	Tecnico_Antes	0.625	11	44.375	0.140515	0.25	0	0.25	0.12721	0.25	0	0.25	0.12721	0.25	0.25	0.625	0.442966	2.14586	0.524335	0.155491	Até 0.49	Equals	>=0.20	0.10	0	0	0	0	0	0	0
148198	f	parda	50	0.07691	0.09691	0	0	Esquerdo	11	12	45	45.125	0.375	0.5	0.125	0.125	0.5	2	Tecnico_Antes	0.4375	11.5	45.0625	0.08691	0.125	1	0.125	0.02	0.125	-1	0.125	0.02	0.125	0.125	0.4375	0.442966	2.14586	0.524335	0.155491	Até 0.49	>=1	>=0.10	Equal	0	0	0	0	0	0	0
148283	f	branca	65	0.60206	0.58206	1	1	Direito	27	26	46	45.75	1.125	0.625	0.5	-0.5	>=0.5	2	Tecnico_Antes	0.875	26.5	45.875	0.59206	0.5	1	0.25	0.02	-0.5	1	-0.25	-0.02	-0.5	0.5	0.875	0.442966	2.14586	0.524335	0.155491	>=0.5	>=1	>=0.20	Equal	1	1	1	1	0	0	1
148283	f	branca	65	0.498311	0.458311	1	1	Esquerdo	28	28	46.125	45.75	1	1.25	0.25	0.25	0.5	2	Tecnico_Antes	1.125	28	45.9375	0.478311	0.25	0	0.375	0.04	0.25	0	-0.375	-0.04	0.25	0.25	1.125	0.442966	2.14586	0.524335	0.155491	Até 0.49	Equals	>=0.3	Equal	1	1	1	1	0	0	1
148858	f	branca	57	0.43794	0.458311	1	1	Direito	25	22	46.625	46.25	1.5	1.5	0	0	Iguais	2	Tecnico_Antes	1.5	23.5	46.4375	0.448125	0	3	0.375	0.0203705	0	3	-0.375	0.0203705	0	0	1.5	0.442966	2.14586	0.524335	0.155491	Equal	>=3	>=0.3	Equal	1	1	1	1	0	0	1
148858	f	branca	57	0.37794	0.458311	1	1	Esquerdo	23	24	46.25	46.5	1.5	1.5	0	0	Iguais	2	Tecnico_Antes	1.5	23.5	46.375	0.418125	0	1	0.25	0.0803705	0	-1	0.25	0.0803705	0	0	1.5	0.442966	2.14586	0.524335	0.155491	Equal	>=1	>=0.20	0.05	1	1	1	1	0	0	1
148955	f	branca	40	0.07691	0.07691	0	0	Direito	18	15		45.125	0	1.125	1.125	1.125	>=1	2	Tecnico_Antes	0.5625	16.5		0.07691	1.125	3		0	1.125	3		0	1.125	1.125	0.5625	0.442966	2.14586	0.524335	0.155491	>=1	>=3		Equal	0	0	0	0		0	0
148955	f	branca	40	0.20412	0.18412	0	0	Esquerdo	18	16		45.375	0	1	1	1	>=1	2	Tecnico_Antes	0.5	17		0.19412	1	2		0.02	1	2		-0.02	1	1	0.5	0.442966	2.14586	0.524335	0.155491	>=1	>=2		Equal	0	0	0	0		0	0
149300	f	parda	41	0	0	0	0	Direito	15	18	44.375	44.25	-0.875	-1	0.125	-0.125	0.5	1	Medico_antes	-0.9375	16.5	44.3125	0	0.125	3	0.125	0	-0.125	-3	-0.125	0	-0.125	0.125	-0.9375	0.442966	2.14586	0.524335	0.155491	Até 0.49	>=3	>=0.10	Equal	0	0	0	0	0	0	0
149300	f	parda	41	0	0	0	0	Esquerdo	15	15	44.625	44.625	-0.25	-0.375	0.125	-0.125	0.5	1	Medico_antes	-0.3125	15	44.625	0	0.125	0	0	0	-0.125	0	0	0	-0.125	0.125	-0.3125	0.442966	2.14586	0.524335	0.155491	Até 0.49	Equals	Iguais	Equal	0	0	0	0	0	0	0
149308	f	branca	43	0	0	0	0	Direito	17	16	44.375	43.875	-0.125	-0.125	0	0	Iguais	1	Medico_antes	-0.125	16.5	44.125	0	0	1	0.5	0	0	1	-0.5	0	0	0	-0.125	0.442966	2.14586	0.524335	0.155491	Equal	>=1	>=0.3	Equal	0	0	0	0	0	0	0
149308	f	branca	43	0.05691	0.05691	0	0	Esquerdo	15	16	44.75	44.5	-0.625	-0.375	0.25	0.25	0.5	1	Medico_antes	-0.5	15.5	44.625	0.05691	0.25	1	0.25	0	0.25	-1	-0.25	0	0.25	0.25	-0.5	0.442966	2.14586	0.524335	0.155491	Até 0.49	>=1	>=0.20	Equal	0	0	0	0	0	0	0
149625	f	parda	54	0.20412	0	0	0	Direito	19	18	44.875	44.5	0	0	0	0	Iguais	1	Medico_antes	0	18.5	44.6875	0.10206	0	1	0.375	0.20412	0	1	-0.375	-0.20412	0	0	0	0.442966	2.14586	0.524335	0.155491	Equal	>=1	>=0.3	0.20	0	0	0	0	0	0	0
149625	f	parda	54	0.07691	0	0	0	Esquerdo	17	17	44.5	44.375	0	0	0	0	Iguais	1	Medico_antes	0	17	44.4375	0.038455	0	0	0.125	0.07691	0	0	-0.125	-0.07691	0	0	0	0.442966	2.14586	0.524335	0.155491	Equal	Equals	>=0.10	0.05	0	0	0	0	0	0	0
150089	f	parda	12	0	0.07691	0	0	Direito	16	15	42	43.25	0.375	0.25	0.125	-0.125	0.5	2	Tecnico_Antes	0.3125	15.5	42.625	0.038455	0.125	1	1.25	0.07691	-0.125	1	1.25	0.07691	-0.125	0.125	0.3125	0.442966	2.14586	0.524335	0.155491	Até 0.49	>=1	>=1	0.05	0	0	0	0	0	0	0
150089	f	parda	12	0	-0.02	0	0	Esquerdo	15	15	42.625	42.625	0.625	0.375	0.25	-0.25	0.5	2	Tecnico_Antes	0.5	15	42.625	-0.01	0.25	0	0	0.02	-0.25	0	0	-0.02	-0.25	0.25	0.5	0.442966	2.14586	0.524335	0.155491	Até 0.49	Equals	Iguais	Equal	0	0	0	0	0	0	0
150253	m	branca	62	0.35794	0.60206	1	1	Direito	13	14	43.25	43.25	1.875	1.875	0	0	Iguais	2	Tecnico_Antes	1.875	13.5	43.25	0.48	0	1	0	0.24412	0	-1	0	0.24412	0	0	1.875	0.442966	2.14586	0.524335	0.155491	Equal	>=1	Iguais	0.20	0	0	1	1	0	0	1
150253	m	branca	62	0.20412	0.28103	0	0	Esquerdo	13	14	43.75	43.75	1.5	1.75	0.25	0.25	0.5	2	Tecnico_Antes	1.625	13.5	43.75	0.242575	0.25	1	0	0.07691	0.25	-1	0	0.07691	0.25	0.25	1.625	0.442966	2.14586	0.524335	0.155491	Até 0.49	>=1	Iguais	0.05	0	0	0	0	0	0	0
150875	f	branca	54	0.39794	0.498311	1	1	Direito	16	15	45.375	45.375	1.625	1.625	0	0	Iguais	1	Medico_antes	1.625	15.5	45.375	0.448125	0	1	0	0.100371	0	1	0	0.100371	0	0	1.625	0.442966	2.14586	0.524335	0.155491	Equal	>=1	Iguais	0.10	0	0	1	1	0	0	1
150875	f	branca	54	0.28103	0.28103	0	0	Esquerdo	13	14	45.5	45.125	1.5	1.625	0.125	0.125	0.5	1	Medico_antes	1.5625	13.5	45.3125	0.28103	0.125	1	0.375	0	0.125	-1	-0.375	0	0.125	0.125	1.5625	0.442966	2.14586	0.524335	0.155491	Até 0.49	>=1	>=0.3	Equal	0	0	0	0	0	0	0
151512	m	parda	47	-0.02	0	0	0	Direito	13	13	44.25	44						1	Medico_antes		13	44.125	-0.01		0	0.25	0.02		0	-0.25	0.02				0.442966	2.14586	0.524335	0.155491		Equals	>=0.20	Equal	0	0	0	0	0	0	0
151512	m	parda	47	0	0.09691	0	0	Esquerdo	15	15	43.875	43.75	0	0	0	0	Iguais	1	Medico_antes	0	15	43.8125	0.048455	0	0	0.125	0.09691	0	0	-0.125	0.09691	0	0	0	0.442966	2.14586	0.524335	0.155491	Equal	Equals	>=0.10	0.05	0	0	0	0	0	0	0
151590	m	branca	12	-0.02	0	0	0	Direito	13	11	43.25	43.125	0.125	0.25	0.125	0.125	0.5	1	Medico_antes	0.1875	12	43.1875	-0.01	0.125	2	0.125	0.02	0.125	2	-0.125	0.02	0.125	0.125	0.1875	0.442966	2.14586	0.524335	0.155491	Até 0.49	>=2	>=0.10	Equal	0	0	0	0	0	0	0
151590	m	branca	12	-0.02	0	0	0	Esquerdo	12	12	42.875	42.75	0.125	0.5	0.375	0.375	0.5	1	Medico_antes	0.3125	12	42.8125	-0.01	0.375	0	0.125	0.02	0.375	0	-0.125	0.02	0.375	0.375	0.3125	0.442966	2.14586	0.524335	0.155491	Até 0.49	Equals	>=0.10	Equal	0	0	0	0	0	0	0
151599	f	branca	34	0	0	0	0	Direito	12	12	43.5	43.5	0	-1	1	-1	>=1	2	Tecnico_Antes	-0.5	12	43.5	0	1	0	0	0	-1	0	0	0	-1	1	-0.5	0.442966	2.14586	0.524335	0.155491	>=1	Equals	Iguais	Equal	0	0	0	0	0	0	0
151599	f	branca	34	0	0	0	0	Esquerdo	14	12	43.375	43.25	0	0	0	0	Iguais	2	Tecnico_Antes	0	13	43.3125	0	0	2	0.125	0	0	2	-0.125	0	0	0	0	0.442966	2.14586	0.524335	0.155491	Equal	>=2	>=0.10	Equal	0	0	0	0	0	0	0
151780	m	branca	56	0.05691	0.20412	0	0	Direito	16	20	39.5	39.375	0.75	0.75	0	0	Iguais	1	Medico_antes	0.75	18	39.4375	0.130515	0	4	0.125	0.14721	0	-4	-0.125	0.14721	0	0	0.75	0.442966	2.14586	0.524335	0.155491	Equal	>=3	>=0.10	0.10	0	0	0	0	0	0	0
151780	m	branca	56	0.498311	0.37794	1	1	Esquerdo	16	19	40	39.625						1	Medico_antes		17.5	39.8125	0.438125		3	0.375	0.120371		-3	-0.375	-0.120371				0.442966	2.14586	0.524335	0.155491		>=3	>=0.3	0.10	0	0	1	1	0	0	1
151988	m	branca	64	0.96	1	1	1	Direito	14	14	42.875	43.625	3.375	3.125	0.25	-0.25	0.5	1	Medico_antes	3.25	14	43.25	0.98	0.25	0	0.75	0.04	-0.25	0	0.75	0.04	-0.25	0.25	3.25	0.442966	2.14586	0.524335	0.155491	Até 0.49	Equals	>=0.3	Equal	0	0	1	1	0	0	1
151988	m	branca	64	0.86309	0.90309	1	1	Esquerdo	14	18	43.125	42.625	2.875	2.875	0	0	Iguais	1	Medico_antes	2.875	16	42.875	0.88309	0	4	0.5	0.04	0	-4	-0.5	0.04	0	0	2.875	0.442966	2.14586	0.524335	0.155491	Equal	>=3	>=0.3	Equal	0	0	1	1	0	0	1
151990	f	parda	31	0.07691	0.20412	0	0	Direito	16	17	43.25	43.5	-0.75	-1	0.25	-0.25	0.5	1	Medico_antes	-0.875	16.5	43.375	0.140515	0.25	1	0.25	0.12721	-0.25	-1	0.25	0.12721	-0.25	0.25	-0.875	0.442966	2.14586	0.524335	0.155491	Até 0.49	>=1	>=0.20	0.10	0	0	0	0	0	0	0
151990	f	parda	31	0.478311	0.69897	1	1	Esquerdo	17	16	43.75	43.75	-1.5	-1.375	0.125	0.125	0.5	1	Medico_antes	-1.4375	16.5	43.75	0.58864	0.125	1	0	0.220659	0.125	1	0	0.220659	0.125	0.125	-1.4375	0.442966	2.14586	0.524335	0.155491	Até 0.49	>=1	Iguais	0.20	0	0	1	1	0	0	1
152100	f	branca	67	0.86309	0.98	1	1	Direito	17	15	44.875	44.75	4.625	4.75	0.125	0.125	0.5	1	Medico_antes	4.6875	16	44.8125	0.921545	0.125	2	0.125	0.11691	0.125	2	-0.125	0.11691	0.125	0.125	4.6875	0.442966	2.14586	0.524335	0.155491	Até 0.49	>=2	>=0.10	0.10	0	0	1	1	0	0	1
152100	f	branca	67	0.86309	0.58206	1	1	Esquerdo	20	31	45.5	44.875	3.75	3.875	0.125	0.125	0.5	1	Medico_antes	3.8125	25.5	45.1875	0.722575	0.125	11	0.625	0.28103	0.125	-11	-0.625	-0.28103	0.125	0.125	3.8125	0.442966	2.14586	0.524335	0.155491	Até 0.49	>=3	>=0.3	0.25	1	0	1	1	0	0	1
152123	m	branca	84	0.37794	0.498311	1	1	Direito	18	17	44	44						2	Tecnico_Antes		17.5	44	0.438125		1	0	0.120371		1	0	0.120371				0.442966	2.14586	0.524335	0.155491		>=1	Iguais	0.10	0	0	1	1	0	0	1
152123	m	branca	84	0.458311	0.498311	1	1	Esquerdo	19	18	43.5	43.375						2	Tecnico_Antes		18.5	43.4375	0.478311		1	0.125	0.04		1	-0.125	0.04				0.442966	2.14586	0.524335	0.155491		>=1	>=0.10	Equal	0	0	1	1	0	0	1
152162	f	preta	10	0.64206	0.90309	1	1	Direito	23	23	42	42	1	4	3	3	>=1.5	2	Tecnico_Antes	2.5	23	42	0.772575	3	0	0	0.26103	3	0	0	0.26103	3	3	2.5	0.442966	2.14586	0.524335	0.155491	>=1.5	Equals	Iguais	0.25	1	1	1	1	0	0	1
152162	f	preta	10	0.498311	0.77588	1	1	Esquerdo	23	23	42	42.5	3.125	4.125	1	1	>=1	2	Tecnico_Antes	3.625	23	42.25	0.637095	1	0	0.5	0.277569	1	0	0.5	0.277569	1	1	3.625	0.442966	2.14586	0.524335	0.155491	>=1	Equals	>=0.3	0.25	1	1	1	1	0	0	1
152418	f	branca	27	-0.02	-0.02	0	0	Direito	13	12	44.25	44	-1.5	-2	0.5	-0.5	>=0.5	1	Medico_antes	-1.75	12.5	44.125	-0.02	0.5	1	0.25	0	-0.5	1	-0.25	0	-0.5	0.5	-1.75	0.442966	2.14586	0.524335	0.155491	>=0.5	>=1	>=0.20	Equal	0	0	0	0	0	0	0
152418	f	branca	27	-0.02	-0.02	0	0	Esquerdo	11	12	44.25	44.375	-1	-3.625	2.625	-2.625	>=1.5	1	Medico_antes	-2.3125	11.5	44.3125	-0.02	2.625	1	0.125	0	-2.625	-1	0.125	0	-2.625	2.625	-2.3125	0.442966	2.14586	0.524335	0.155491	>=1.5	>=1	>=0.10	Equal	0	0	0	0	0	0	0
152552	m	branca	44	-0.02	0.18412	0	0	Direito	17	18	42.875	42.75	0.25	0.125	0.125	-0.125	0.5	2	Tecnico_Antes	0.1875	17.5	42.8125	0.08206	0.125	1	0.125	0.20412	-0.125	-1	-0.125	0.20412	-0.125	0.125	0.1875	0.442966	2.14586	0.524335	0.155491	Até 0.49	>=1	>=0.10	0.20	0	0	0	0	0	0	0
152552	m	branca	44	-0.02	0.05691	0	0	Esquerdo	17	17	43.625	43.125	-0.25	-0.25	0	0	Iguais	2	Tecnico_Antes	-0.25	17	43.375	0.018455	0	0	0.5	0.07691	0	0	-0.5	0.07691	0	0	-0.25	0.442966	2.14586	0.524335	0.155491	Equal	Equals	>=0.3	0.05	0	0	0	0	0	0	0
153166	f	branca	68					Direito	17	15	41.375	41.25	4.625	4.75	0.125	0.125	0.5	1	Medico_antes	4.6875	16	41.3125		0.125	2	0.125		0.125	2	-0.125		0.125	0.125	4.6875	0.442966	2.14586	0.524335	0.155491	Até 0.49	>=2	>=0.10		0	0			0	0
153166	f	branca	68	0.96	0.75588	1	1	Esquerdo	15	13	41.875	41.25	6.25	6.375	0.125	0.125	0.5	1	Medico_antes	6.3125	14	41.5625	0.85794	0.125	2	0.625	0.20412	0.125	2	-0.625	-0.20412	0.125	0.125	6.3125	0.442966	2.14586	0.524335	0.155491	Até 0.49	>=2	>=0.3	0.20	0	0	1	1	0	0	1
153836	f	preta	48	0.24412	0.05691	0	0	Direito	10	11	43.25	42.875	0.5	0.25	0.25	-0.25	0.5	2	Tecnico_Antes	0.375	10.5	43.0625	0.150515	0.25	1	0.375	0.18721	-0.25	-1	-0.375	-0.18721	-0.25	0.25	0.375	0.442966	2.14586	0.524335	0.155491	Até 0.49	>=1	>=0.3	0.15	0	0	0	0	0	0	0
153836	f	preta	48	0.20412	0.05691	0	0	Esquerdo	11	11	42.75	42.5	0.5	0.25	0.25	-0.25	0.5	2	Tecnico_Antes	0.375	11	42.625	0.130515	0.25	0	0.25	0.14721	-0.25	0	-0.25	-0.14721	-0.25	0.25	0.375	0.442966	2.14586	0.524335	0.155491	Até 0.49	Equals	>=0.20	0.10	0	0	0	0	0	0	0
155357	f	branca	17	0.22412	0.30103	0	1	Direito	15	17	43.5	43.5	-0.875	0.25	1.125	1.125	>=1	1	Medico_antes	-0.3125	16	43.5	0.262575	1.125	2	0	0.07691	1.125	-2	0	0.07691	1.125	1.125	-0.3125	0.442966	2.14586	0.524335	0.155491	>=1	>=2	Iguais	0.05	0	0	0	1	0	0	1
155357	f	branca	17	0	0.09691	0	0	Esquerdo	17	16	43.125	43.125	-0.125	-0.25	0.125	-0.125	0.5	1	Medico_antes	-0.1875	16.5	43.125	0.048455	0.125	1	0	0.09691	-0.125	1	0	0.09691	-0.125	0.125	-0.1875	0.442966	2.14586	0.524335	0.155491	Até 0.49	>=1	Iguais	0.05	0	0	0	0	0	0	0
[truncated: 7 more columns]
